# Supplementary material for: Single-transistor organic electrochemical neurons
Source: Nat Commun. 2025 May 9;16:4334. doi: 10.1038/s41467-025-59587-4 (PMC12064751; doi:10.1038/s41467-025-59587-4)
Supplement: Supplementary file 4 — Source Data [file 41467_2025_59587_MOESM4_ESM.xlsx]

## Sheet: Figure 1a
Axis	x	y
Parameter	VG	ID
Unit	V	A
	-0.2	2.0628e-07
	-0.19	2.05608e-07
	-0.18	2.04431e-07
	-0.17	2.03675e-07
	-0.16	2.03675e-07
	-0.15	2.03422e-07
	-0.14	2.03927e-07
	-0.13	2.05439e-07
	-0.12	2.05608e-07
	-0.11	2.03338e-07
	-0.1	2.03927e-07
	-0.09	2.00733e-07
	-0.08	2.02666e-07
	-0.07	2.05187e-07
	-0.06	2.06532e-07
	-0.05	2.06196e-07
	-0.04	2.08969e-07
	-0.03	2.0981e-07
	-0.02	2.12919e-07
	-0.01	2.17794e-07
	0	2.21744e-07
	0.01	2.28131e-07
	0.02	2.38469e-07
	0.03	2.48554e-07
	0.04	2.63094e-07
	0.05	2.8402e-07
	0.06	3.10914e-07
	0.07	3.46297e-07
	0.08	3.93193e-07
	0.09	4.47654e-07
	0.1	5.18923e-07
	0.11	6.03471e-07
	0.12	7.09787e-07
	0.13	8.37701e-07
	0.14	9.90829e-07
	0.15	1.17119e-06
	0.16	1.38593e-06
	0.17	1.63521e-06
	0.18	1.92509e-06
	0.19	2.25944e-06
	0.2	2.64648e-06
	0.21	3.08798e-06
	0.22	3.58891e-06
	0.23	4.15758e-06
	0.24	4.79441e-06
	0.25	5.50285e-06
	0.26	6.29189e-06
	0.27	7.16515e-06
	0.28	8.13078e-06
	0.29	9.18675e-06
	0.3	1.03391e-05
	0.31	1.15802e-05
	0.32	1.29232e-05
	0.33	1.43637e-05
	0.34	1.59063e-05
	0.35	1.75531e-05
	0.36	1.93144e-05
	0.37	2.12064e-05
	0.38	2.32507e-05
	0.39	2.54517e-05
	0.4	2.78288e-05
	0.41	3.03881e-05
	0.42	3.31188e-05
	0.43	3.60154e-05
	0.44	3.91078e-05
	0.45	4.23534e-05
	0.46	4.57779e-05
	0.47	4.93491e-05
	0.48	5.30837e-05
	0.49	5.69769e-05
	0.5	6.10078e-05
	0.51	6.51698e-05
	0.52	6.94776e-05
	0.53	7.3887e-05
	0.54	7.84112e-05
	0.55	8.30435e-05
	0.56	8.76839e-05
	0.57	9.23626e-05
	0.58	9.70406e-05
	0.59	0.0001017
	0.6	0.000106242
	0.61	0.000110623
	0.62	0.000114835
	0.63	0.000118795
	0.64	0.000122441
	0.65	0.000125645
	0.66	0.000128389
	0.67	0.000130559
	0.68	0.000132101
	0.69	0.000132955
	0.7	0.000133153
	0.71	0.000132589
	0.72	0.000131324
	0.73	0.000129417
	0.74	0.00012693
	0.75	0.000123932
	0.76	0.000120514
	0.77	0.000116741
	0.78	0.000112637
	0.79	0.00010821
	0.8	0.000103506
	0.81	9.85282e-05
	0.82	9.33626e-05
	0.83	8.80833e-05
	0.84	8.26905e-05
	0.85	7.72801e-05
	0.86	7.19107e-05
	0.87	6.65504e-05
	0.88	6.12133e-05
	0.89	5.59317e-05
	0.9	5.07209e-05
	0.91	4.55939e-05
	0.92	4.05893e-05
	0.93	3.57511e-05
	0.94	3.10872e-05
	0.95	2.66634e-05
	0.96	2.2499e-05
	0.97	1.86295e-05
	0.98	1.50992e-05
	0.99	1.19332e-05
	1	9.16675e-06
	1.01	6.8219e-06
	1.02	4.90594e-06
	1.03	3.40535e-06
	1.04	2.27725e-06
	1.05	1.47628e-06
	1.06	9.36453e-07
	1.07	5.92041e-07
	1.08	3.93446e-07
	1.09	2.78894e-07
	1.1	2.21324e-07
	1.11	1.93757e-07
	1.12	1.81067e-07
	1.13	1.76612e-07
	1.14	1.74763e-07
	1.15	1.73503e-07
	1.16	1.73167e-07
	1.17	1.74091e-07
	1.18	1.77285e-07
	1.19	1.73839e-07
	1.2	1.7199e-07
	1.2	1.74259e-07
	1.19	1.77537e-07
	1.18	1.77369e-07
	1.17	1.79638e-07
	1.16	1.80562e-07
	1.15	1.83168e-07
	1.14	1.80899e-07
	1.13	1.84428e-07
	1.12	1.84176e-07
	1.11	1.88379e-07
	1.1	1.92497e-07
	1.09	2.01994e-07
	1.08	2.13424e-07
	1.07	2.40738e-07
	1.06	2.97552e-07
	1.05	4.02186e-07
	1.04	6.01958e-07
	1.03	9.61582e-07
	1.02	1.58159e-06
	1.01	2.60555e-06
	1	4.217e-06
	0.99	6.59177e-06
	0.98	9.80543e-06
	0.97	1.37588e-05
	0.96	1.81956e-05
	0.95	2.28716e-05
	0.94	2.76474e-05
	0.93	3.24979e-05
	0.92	3.73914e-05
	0.91	4.23052e-05
	0.9	4.72173e-05
	0.89	5.21077e-05
	0.88	5.69697e-05
	0.87	6.17835e-05
	0.86	6.65385e-05
	0.85	7.11915e-05
	0.84	7.57847e-05
	0.83	8.02754e-05
	0.82	8.46624e-05
	0.81	8.89083e-05
	0.8	9.30142e-05
	0.79	9.69692e-05
	0.78	0.00010074
	0.77	0.000104296
	0.76	0.000107652
	0.75	0.000110771
	0.74	0.000113639
	0.73	0.000116172
	0.72	0.000118323
	0.71	0.000119987
	0.7	0.000121109
	0.69	0.000121635
	0.68	0.000121567
	0.67	0.000120912
	0.66	0.000119735
	0.65	0.000118073
	0.64	0.000116009
	0.63	0.00011356
	0.62	0.000110796
	0.61	0.000107778
	0.6	0.000104531
	0.59	0.000101098
	0.58	9.75312e-05
	0.57	9.38368e-05
	0.56	9.00594e-05
	0.55	8.62228e-05
	0.54	8.23526e-05
	0.53	7.8464e-05
	0.52	7.4583e-05
	0.51	7.07253e-05
	0.5	6.69117e-05
	0.49	6.31492e-05
	0.48	5.94637e-05
	0.47	5.58683e-05
	0.46	5.23601e-05
	0.45	4.89712e-05
	0.44	4.56903e-05
	0.43	4.25301e-05
	0.42	3.95041e-05
	0.41	3.66046e-05
	0.4	3.38336e-05
	0.39	3.12052e-05
	0.38	2.87053e-05
	0.37	2.63445e-05
	0.36	2.41178e-05
	0.35	2.20136e-05
	0.34	2.00404e-05
	0.33	1.81926e-05
	0.32	1.64632e-05
	0.31	1.48477e-05
	0.3	1.33454e-05
	0.29	1.19519e-05
	0.28	1.06665e-05
	0.27	9.48302e-06
	0.26	8.39519e-06
	0.25	7.40309e-06
	0.24	6.50067e-06
	0.23	5.6838e-06
	0.22	4.94485e-06
	0.21	4.28188e-06
	0.2	3.68976e-06
	0.19	3.16699e-06
	0.18	2.69909e-06
	0.17	2.29583e-06
	0.16	1.94148e-06
	0.15	1.63849e-06
	0.14	1.37727e-06
	0.13	1.14959e-06
	0.12	9.64103e-07
	0.11	8.06437e-07
	0.1	6.77598e-07
	0.09	5.68257e-07
	0.08	4.85137e-07
	0.07	4.16137e-07
	0.06	3.62349e-07
	0.05	3.18394e-07
	0.04	2.78726e-07
	0.03	2.54017e-07
	0.02	2.37208e-07
	0.01	2.21576e-07
	0	2.0981e-07
	-0.01	2.03422e-07
	-0.02	1.9964e-07
	-0.03	1.93085e-07
	-0.04	1.93841e-07
	-0.05	1.94346e-07
	-0.06	1.91572e-07
	-0.07	1.88883e-07
	-0.08	1.89051e-07
	-0.09	1.92329e-07
	-0.1	1.93421e-07
	-0.11	1.90732e-07
	-0.12	1.92665e-07
	-0.13	1.93169e-07
	-0.14	1.93505e-07
	-0.15	1.90564e-07
	-0.16	1.8821e-07
	-0.17	1.84849e-07
	-0.18	1.83924e-07
	-0.19	1.85269e-07
	-0.2	1.90144e-07

## Sheet: Figure 1b
		0.1 M NaCl				1 M NaCl				0.1 M NH4Cl				1 M NH4Cl				0.1 M NH4Br				1 M NH4Br
Axis	x	y		Axis	x	y		Axis	x	y		Axis	x	y		Axis	x	y		Axis	x	y
Parameter	Gate voltage	Normalized drain current		Parameter	Gate voltage	Normalized drain current		Parameter	Gate voltage	Normalized drain current		Parameter	Gate voltage	Normalized drain current		Parameter	Gate voltage	Normalized drain current		Parameter	Gate voltage	Normalized drain current
Unit	V			Unit	V			Unit	V			Unit	V			Unit	V			Unit	V
	-0.15	0.00037004			-0.15	0.000410939			-0.2	0.04054			-0.2	0.00228			-0.2	0.000941679			-0.25	0.00239
	-0.14	0.000340756			-0.14	0.000379017			-0.19	0.03883			-0.19	0.00202			-0.19	0.000937326			-0.24	0.00273
	-0.13	0.000325405			-0.13	0.00036839			-0.18	0.03677			-0.18	0.00187			-0.18	0.000988128			-0.23	0.00332
	-0.12	0.000316602			-0.12	0.000365462			-0.17	0.0346			-0.17	0.00177			-0.17	0.00108			-0.22	0.00416
	-0.11	0.000309347			-0.11	0.000372079			-0.16	0.03243			-0.16	0.0017			-0.16	0.00123			-0.21	0.00531
	-0.1	0.000307136			-0.1	0.000386597			-0.15	0.03029			-0.15	0.00165			-0.15	0.00143			-0.2	0.00682
	-0.09	0.000305853			-0.09	0.000412624			-0.14	0.0282			-0.14	0.00161			-0.14	0.00171			-0.19	0.00877
	-0.08	0.000309746			-0.08	0.000455935			-0.13	0.02619			-0.13	0.00159			-0.13	0.0021			-0.18	0.01126
	-0.07	0.000318195			-0.07	0.000515449			-0.12	0.02426			-0.12	0.00158			-0.12	0.00262			-0.17	0.01439
	-0.06	0.000331952			-0.06	0.000598783			-0.11	0.0224			-0.11	0.00158			-0.11	0.0033			-0.16	0.01828
	-0.05	0.000354292			-0.05	0.000719976			-0.1	0.02063			-0.1	0.00161			-0.1	0.00418			-0.15	0.02305
	-0.04	0.000388841			-0.04	0.000883044			-0.09	0.01896			-0.09	0.00167			-0.09	0.00531			-0.14	0.02882
	-0.03	0.000436926			-0.03	0.0011			-0.08	0.01737			-0.08	0.00176			-0.08	0.00674			-0.13	0.03575
	-0.02	0.000505316			-0.02	0.00139			-0.07	0.01589			-0.07	0.00191			-0.07	0.00852			-0.12	0.04396
	-0.01	0.000600956			-0.01	0.00176			-0.06	0.01451			-0.06	0.00212			-0.06	0.01072			-0.11	0.05367
	0	0.000730481			0	0.00224			-0.05	0.01323			-0.05	0.00242			-0.05	0.01342			-0.1	0.06499
	0.01	0.000904294			0.01	0.00285			-0.04	0.01205			-0.04	0.00284			-0.04	0.01668			-0.09	0.07809
	0.02	0.00113			0.02	0.00361			-0.03	0.01099			-0.03	0.00342			-0.03	0.02061			-0.08	0.09315
	0.03	0.00143			0.03	0.00454			-0.02	0.01006			-0.02	0.00419			-0.02	0.02527			-0.07	0.1103
	0.04	0.00181			0.04	0.00567			-0.01	0.00925			-0.01	0.00521			-0.01	0.03077			-0.06	0.12965
	0.05	0.00229			0.05	0.00704			0	0.0086			0	0.00655			0	0.0372			-0.05	0.1514
	0.06	0.00289			0.06	0.00867			0.01	0.00811			0.01	0.00826			0.01	0.04468			-0.04	0.17562
	0.07	0.00363			0.07	0.01058			0.02	0.0078			0.02	0.01043			0.02	0.05331			-0.03	0.20234
	0.08	0.00454			0.08	0.01283			0.03	0.0077			0.03	0.01314			0.03	0.06316			-0.02	0.23195
	0.09	0.00563			0.09	0.01545			0.04	0.00782			0.04	0.01651			0.04	0.07443			-0.01	0.26384
	0.1	0.00694			0.1	0.01847			0.05	0.0082			0.05	0.02064			0.05	0.0872			0	0.29808
	0.11	0.00849			0.11	0.02192			0.06	0.00888			0.06	0.02564			0.06	0.10157			0.01	0.33555
	0.12	0.01031			0.12	0.02585			0.07	0.0099			0.07	0.03165			0.07	0.11764			0.02	0.37487
	0.13	0.01244			0.13	0.0303			0.08	0.01132			0.08	0.03881			0.08	0.13555			0.03	0.41678
	0.14	0.01489			0.14	0.0353			0.09	0.01319			0.09	0.04726			0.09	0.1554			0.04	0.46093
	0.15	0.01772			0.15	0.0409			0.1	0.01561			0.1	0.05716			0.1	0.17722			0.05	0.5073
	0.16	0.02093			0.16	0.04712			0.11	0.01865			0.11	0.06869			0.11	0.20103			0.06	0.55563
	0.17	0.02458			0.17	0.05404			0.12	0.02238			0.12	0.08201			0.12	0.22719			0.07	0.60533
	0.18	0.0287			0.18	0.06168			0.13	0.02688			0.13	0.09732			0.13	0.25541			0.08	0.65617
	0.19	0.03332			0.19	0.07007			0.14	0.03223			0.14	0.11478			0.14	0.28573			0.09	0.70705
	0.2	0.03847			0.2	0.07925			0.15	0.03848			0.15	0.13458			0.15	0.31869			0.1	0.75701
	0.21	0.04418			0.21	0.08924			0.16	0.04574			0.16	0.15682			0.16	0.35351			0.11	0.8048
	0.22	0.05047			0.22	0.10006			0.17	0.05418			0.17	0.18175			0.17	0.39119			0.12	0.8491
	0.23	0.05736			0.23	0.11169			0.18	0.0639			0.18	0.2078			0.18	0.43109			0.13	0.88868
	0.24	0.06484			0.24	0.12413			0.19	0.07499			0.19	0.2381			0.19	0.47342			0.14	0.92254
	0.25	0.07295			0.25	0.13737			0.2	0.08757			0.2	0.27134			0.2	0.51803			0.15	0.9501
	0.26	0.08168			0.26	0.15141			0.21	0.10178			0.21	0.30772			0.21	0.56454			0.16	0.97113
	0.27	0.09107			0.27	0.16632			0.22	0.1177			0.22	0.34732			0.22	0.61274			0.17	0.98614
	0.28	0.10114			0.28	0.18221			0.23	0.13541			0.23	0.39024			0.23	0.66174			0.18	0.99553
	0.29	0.11188			0.29	0.19914			0.24	0.15501			0.24	0.43646			0.24	0.71098			0.19	0.99997
	0.3	0.12338			0.3	0.21729			0.25	0.17615			0.25	0.48576			0.25	0.75938			0.2	1
	0.31	0.13569			0.31	0.23662			0.26	0.19971			0.26	0.53765			0.26	0.80585			0.21	0.99621
	0.32	0.14889			0.32	0.2571			0.27	0.2254			0.27	0.59141			0.27	0.84924			0.22	0.98881
	0.33	0.16314			0.33	0.2787			0.28	0.25332			0.28	0.64603			0.28	0.8884			0.23	0.97767
	0.34	0.17853			0.34	0.30138			0.29	0.28343			0.29	0.70008			0.29	0.92218			0.24	0.96258
	0.35	0.19514			0.35	0.32512			0.3	0.316			0.3	0.75248			0.3	0.95015			0.25	0.9426
	0.36	0.21298			0.36	0.34987			0.31	0.35104			0.31	0.80168			0.31	0.97171			0.26	0.91674
	0.37	0.23202			0.37	0.37559			0.32	0.38858			0.32	0.84643			0.32	0.98695			0.27	0.88312
	0.38	0.25224			0.38	0.40125			0.33	0.42866			0.33	0.88576			0.33	0.99621			0.28	0.84051
	0.39	0.27364			0.39	0.42869			0.34	0.47117			0.34	0.91909			0.34	1			0.29	0.79078
	0.4	0.29617			0.4	0.45691			0.35	0.51603			0.35	0.9462			0.35	0.99905			0.3	0.74009
	0.41	0.31982			0.41	0.4858			0.36	0.56293			0.36	0.96714			0.36	0.99391			0.31	0.69146
	0.42	0.34455			0.42	0.51529			0.37	0.61145			0.37	0.98241			0.37	0.985			0.32	0.64307
	0.43	0.37023			0.43	0.54517			0.38	0.66097			0.38	0.99262			0.38	0.97256			0.33	0.59469
	0.44	0.397			0.44	0.57552			0.39	0.71068			0.39	0.99832			0.39	0.95657			0.34	0.54535
	0.45	0.42372			0.45	0.60615			0.4	0.7596			0.4	1			0.4	0.93693			0.35	0.49528
	0.46	0.45229			0.46	0.63691			0.41	0.80662			0.41	0.99785			0.41	0.91327			0.36	0.44485
	0.47	0.48165			0.47	0.66765			0.42	0.85048			0.42	0.99182			0.42	0.88513			0.37	0.39398
	0.48	0.51172			0.48	0.69823			0.43	0.88989			0.43	0.9816			0.43	0.85214			0.38	0.34368
	0.49	0.54244			0.49	0.72849			0.44	0.9241			0.44	0.96624			0.44	0.81386			0.39	0.29421
	0.5	0.57364			0.5	0.75828			0.45	0.95218			0.45	0.94414			0.45	0.77051			0.4	0.24666
	0.51	0.60523			0.51	0.78738			0.46	0.97364			0.46	0.91286			0.46	0.72323			0.41	0.18509
	0.52	0.63702			0.52	0.81563			0.47	0.98849			0.47	0.86999			0.47	0.67489			0.42	0.14545
	0.53	0.66892			0.53	0.84279			0.48	0.99704			0.48	0.81827			0.48	0.62669			0.43	0.11089
	0.54	0.7007			0.54	0.86866			0.49	1			0.49	0.76632			0.49	0.57846			0.44	0.08174
	0.55	0.73224			0.55	0.89302			0.5	0.99799			0.5	0.71726			0.5	0.53036			0.45	0.05817
	0.56	0.76323			0.56	0.91547			0.51	0.99165			0.51	0.66959			0.51	0.48153			0.46	0.03989
	0.57	0.79362			0.57	0.93595			0.52	0.98146			0.52	0.62185			0.52	0.43266			0.47	0.02635
	0.58	0.8231			0.58	0.95408			0.53	0.96767			0.53	0.57344			0.53	0.38358			0.48	0.01671
	0.59	0.85141			0.59	0.96959			0.54	0.95025			0.54	0.52427			0.54	0.33495			0.49	0.01019
	0.6	0.87827			0.6	0.98219			0.55	0.92901			0.55	0.47422			0.55	0.28743			0.5	0.00596
	0.61	0.90337			0.61	0.99162			0.56	0.90338			0.56	0.42386			0.56	0.24174			0.51	0.00331
	0.62	0.92636			0.62	0.99762			0.57	0.87293			0.57	0.37341			0.57	0.1989			0.52	0.00172
	0.63	0.94694			0.63	1			0.58	0.83715			0.58	0.32355			0.58	0.14625			0.53	0.000810719
	0.64	0.96466			0.64	0.99855			0.59	0.79673			0.59	0.27511			0.59	0.11285			0.54	0.000323434
	0.65	0.97919			0.65	0.99315			0.6	0.75371			0.6	0.22894			0.6	0.0846			0.55	8.65758e-05
	0.66	0.99017			0.66	0.98379			0.61	0.71046			0.61	0.18601			0.61	0.06154			0.56	0
	0.67	0.9972			0.67	0.97053			0.62	0.66759			0.62	0.13246			0.62	0.04342			0.57	1.65783e-06
	0.68	1			0.68	0.95353			0.63	0.62441			0.63	0.10045			0.63	0.02969			0.58	5.14912e-05
	0.69	0.99837			0.69	0.9331			0.64	0.58035			0.64	0.07374			0.64	0.01968			0.59	0.000105729
	0.7	0.99228			0.7	0.9095			0.65	0.53516			0.65	0.0523			0.65	0.01261			0.6	0.00014389
	0.71	0.98173			0.71	0.88317			0.66	0.48874			0.66	0.03577			0.66	0.00781			0.61	0.000162735
	0.72	0.96757			0.72	0.85449			0.67	0.44125			0.67	0.02354			0.67	0.00466			0.62	0.000172017
	0.73	0.94899			0.73	0.82387			0.68	0.39315			0.68	0.01485			0.68	0.00264			0.63	0.000179071
	0.74	0.92658			0.74	0.79164			0.69	0.34503			0.69	0.00898			0.69	0.00141			0.64	0.000182623
	0.75	0.90131			0.75	0.75809			0.7	0.29752			0.7	0.00517			0.7	0.000684404			0.65	0.000184635
	0.76	0.87359			0.76	0.72338			0.71	0.25152			0.71	0.0028			0.71	0.000283639
	0.77	0.84383			0.77	0.68771			0.72	0.20797			0.72	0.0014			0.72	8.39755e-05
	0.78	0.81231			0.78	0.65119			0.73	0.1678			0.73	0.000620823			0.73	8.46495e-06
	0.79	0.77933			0.79	0.61386			0.74	0.119			0.74	0.000221877			0.74	0
	0.8	0.74494			0.8	0.57571			0.75	0.08975			0.75	4.64864e-05			0.75	2.10188e-05
	0.81	0.70923			0.81	0.53677			0.76	0.06562			0.76	0			0.76	4.91048e-05
	0.82	0.67224			0.82	0.49722			0.77	0.04648			0.77	2.80023e-05			0.77	7.04819e-05
	0.83	0.63381			0.83	0.45723			0.78	0.03186			0.78	8.22851e-05			0.78	8.05416e-05
	0.84	0.59409			0.84	0.41739			0.79	0.02113			0.79	0.000122692			0.79	8.49912e-05
	0.85	0.55336			0.85	0.37444			0.8	0.01351			0.8	0.000138855			0.8	8.64507e-05
	0.86	0.51217			0.86	0.3364			0.81	0.00832			0.81	0.000143368			0.81	8.70273e-05
	0.87	0.47111			0.87	0.29954			0.82	0.00492			0.82	0.000141424			0.82	8.39945e-05
	0.88	0.43058			0.88	0.26404			0.83	0.00276			0.83	0.000137136			0.83	7.7606e-05
	0.89	0.38621			0.89	0.23013			0.84	0.00144			0.84	0.000129905			0.84	7.63293e-05
	0.9	0.34741			0.9	0.19798			0.85	0.000679117			0.85	0.000120522			0.85	7.02422e-05
	0.91	0.30954			0.91	0.1678			0.86	0.000268082			0.86	0.000109398			0.86	6.32367e-05
	0.92	0.27284			0.92	0.13983			0.87	6.94887e-05			0.87	9.68632e-05			0.87	5.48928e-05
	0.93	0.23755			0.93	0.11431			0.88	0			0.88	8.40787e-05			0.88	4.53505e-05
	0.94	0.20458			0.94	0.09141			0.89	4.96801e-06			0.89	7.00506e-05			0.89	3.38527e-05
	0.95	0.17304			0.95	0.07135			0.9	4.56546e-05			0.9	5.56813e-05			0.9	2.39733e-05
	0.96	0.1434			0.96	0.05411
	0.97	0.11641			0.97	0.03977
	0.98	0.09221			0.98	0.02822
	0.99	0.07127			0.99	0.01929
	1	0.05367			1	0.01268
	1.01	0.03899			1.01	0.008
	1.02	0.02716			1.02	0.00485
	1.03	0.01811			1.03	0.00283
	1.04	0.01155			1.04	0.00159
	1.05	0.00699			1.05	0.000865996
	1.06	0.00402			1.06	0.000455855
	1.07	0.0022			1.07	0.000231156
	1.08	0.00115			1.08	0.000111166
	1.09	0.000563222			1.09	4.91268e-05
	1.1	0.000256573			1.1	1.79661e-05
	1.11	0.000107009			1.11	4.33126e-06
	1.12	3.96804e-05			1.12	0
	1.13	9.95311e-06			1.13	1.96481e-06
	1.14	4.41986e-08			1.14	3.36865e-06
	1.15	0			1.15	3.04762e-06

## Sheet: Figure 1c
	Left part - forward scan					Right part - backward scan
Axis	x	y	y		Axis	x	y	y
Parameter	Time	VG	ID		Parameter	Time	VG	ID
Unit	ms	V	μA		Unit	ms	V	μA
	0	0.00264	0.58774			0.13	1.60058	-0.0551933
	0.00342	0.00286	0.95671			0.3	1.60067	-0.104726
	0.00685	0.00304	0.53652			0.47	1.60064	-0.077279
	0.01028	0.00257	0.56295			0.64	1.60072	-0.0166473
	0.0137	0.00304	0.7666			0.81	1.60069	-0.0433115
	0.01712	0.0034	0.58899			0.99	1.60084	-0.0808484
	0.02055	0.00314	0.58242			1.16	1.60047	-0.0164366
	0.02397	0.00264	0.57276			1.33	1.60087	-0.0615808
	0.0274	0.0031	0.93853			1.5	1.60066	-0.0291966
	0.03082	0.00342	0.44939			1.67	1.60061	0.00673018
	0.03425	0.0026	0.57254			1.84	1.60054	-0.0266719
	0.03767	0.00313	0.78709			2.01	1.60087	-0.0356455
	0.0411	0.0026	0.5354			2.18	1.60104	-0.0472366
	0.04453	0.00331	0.81671			2.35	1.60095	-0.101188
	0.04795	0.003	0.41798			2.52	1.60068	-0.0669963
	0.05137	0.00292	0.73927			2.7	1.60032	-0.077271
	0.0548	0.00322	0.77694			2.87	1.60065	-0.0382072
	0.05823	0.00338	0.3253			3.04	1.60106	-0.0587394
	0.06165	0.00333	0.82392			3.21	1.60094	-0.0813509
	0.06507	0.00354	0.67318			3.38	1.60082	-0.0869939
	0.0685	0.0033	0.48099			3.55	1.60088	-0.105687
	0.07193	0.00381	0.64226			3.72	1.60075	-0.0813081
	0.07535	0.00338	0.71712			3.89	1.6009	-0.0805707
	0.07877	0.00268	0.6016			4.06	1.60085	-0.0852027
	0.0822	0.0025	0.57233			4.23	1.601	-0.0900551
	0.08563	0.00325	0.63176			4.41	1.60095	-0.0980429
	0.08905	0.00353	0.59946			4.58	1.60097	-0.0582238
	0.09247	0.00341	0.52918			4.75	1.601	-0.107014
	0.0959	0.00317	0.75115			4.92	1.60077	-0.0490021
	0.09932	0.00347	0.52975			5.09	1.60105	-0.10448
	0.10275	0.00348	0.61316			5.26	1.60131	-0.0774812
	0.10618	0.00357	0.65748			5.43	1.60094	-0.0777687
	0.1096	0.00301	0.5674			5.6	1.60118	-0.0579962
	0.11302	0.00305	0.56251			5.77	1.60128	-0.0803647
	0.11645	0.00308	0.71407			5.94	1.60112	-0.0864278
	0.11988	0.00256	0.49142			6.12	1.60119	-0.0731624
	0.1233	0.0029	0.71755			6.29	1.60068	-0.108795
	0.12672	0.00279	0.51745			6.46	1.60073	-0.105459
	0.13015	0.00289	0.59658			6.63	1.60091	-0.0923688
	0.13358	0.00287	0.66325			6.8	1.60053	-0.079482
	0.137	0.00266	0.50922			6.97	1.60074	-0.087958
	0.14042	0.00326	0.62757			7.14	1.60103	-0.134198
	0.14385	0.00265	0.51294			7.31	1.60072	-0.103632
	0.14728	0.00319	0.64674			7.48	1.60073	-0.0687962
	0.1507	0.00323	0.63695			7.65	1.60091	-0.0749186
	0.15412	0.00355	0.59619			7.83	1.60099	-0.0469355
	0.15755	0.0032	0.75313			8	1.60109	-0.0667182
	0.16097	0.00305	0.50711			8.17	1.60077	-0.0764766
	0.1644	0.00339	0.58773			8.34	1.60085	-0.0581832
	0.16782	0.0031	0.64406			8.51	1.60096	-0.0497156
	0.17125	0.00277	0.48364			8.68	1.60087	-0.0363637
	0.17467	0.00248	0.678			8.85	1.60087	-0.075132
	0.1781	0.00323	0.50241			9.02	1.60109	-0.0585318
	0.18153	0.00301	0.65842			9.19	1.60103	-0.0706222
	0.18495	0.00354	0.51844			9.36	1.60082	-0.070364
	0.18837	0.00267	0.49569			9.54	1.60079	-0.0928831
	0.1918	0.00347	0.71481			9.71	1.60057	-0.0803237
	0.19523	0.00299	0.52123			9.88	1.60046	-0.043103
	0.19865	0.00291	0.43853			10.05	1.60056	-0.066964
	0.20207	0.00281	0.71588			10.22	1.60069	-0.0238917
	0.2055	0.0031	0.56113			10.39	1.60085	-0.0325903
	0.20893	0.00309	0.60743			10.56	1.60089	-0.0279552
	0.21235	0.00323	0.42758			10.73	1.60069	-0.0703495
	0.21577	0.00277	0.80821			10.9	1.6009	-0.0413459
	0.2192	0.00283	0.49124			11.07	1.60091	-0.0729322
	0.22263	0.00356	0.42416			11.25	1.60073	-0.0636585
	0.22605	0.00289	0.59277			11.42	1.60092	-0.0415642
	0.22947	0.00268	0.50711			11.59	1.60061	-0.0723695
	0.2329	0.00266	0.6955			11.76	1.60104	-0.0802918
	0.23632	0.00237	0.61597			11.93	1.60094	-0.0666439
	0.23975	0.00279	0.56459			12.1	1.60123	-0.105457
	0.24318	0.00325	0.57961			12.27	1.60121	-0.0466493
	0.2466	0.00248	0.60237			12.44	1.60114	-0.0620554
	0.25002	0.00306	0.63303			12.61	1.60109	-0.0987525
	0.25345	0.0029	0.66347			12.78	1.60083	-0.0748805
	0.25688	0.00305	0.50662			12.96	1.60084	-0.0767011
	0.2603	0.00325	0.6552			13.13	1.60101	-0.05691
	0.26372	0.00339	0.66602			13.3	1.60096	-0.0576968
	0.26715	0.00307	0.51905			13.47	1.60075	-0.040489
	0.27058	0.00329	0.62919			13.64	1.60078	-0.0636469
	0.274	0.0033	0.64069			13.81	1.60081	-0.0754543
	0.27742	0.00361	0.64034			13.98	1.60093	-0.052828
	0.28085	0.00294	0.43353			14.15	1.60079	-0.0366505
	0.28428	0.0028	0.70218			14.32	1.60118	-0.0700226
	0.2877	0.00298	0.70218			14.49	1.60074	-0.0299992
	0.29112	0.00274	0.42767			14.67	1.60066	-0.0128361
	0.29455	0.00295	0.60942			14.84	1.60037	-0.0213061
	0.29798	0.00291	0.53494			15.01	1.60075	-0.0233346
	0.3014	0.00272	0.42544			15.18	1.60081	-0.00124391
	0.30482	0.00282	0.65568			15.35	1.60091	-0.0128596
	0.30825	0.00203	0.51722			15.52	1.60142	-0.0526853
	0.31167	0.00245	0.60821			15.69	1.60122	-0.00515692
	0.3151	0.00236	0.52151			15.86	1.60121	-0.0200873
	0.31853	0.00256	0.51786			16.03	1.60101	0.00665602
	0.32195	0.00277	0.73876			16.2	1.60091	-0.00637519
	0.32537	0.00284	0.56644			16.38	1.60114	0.0133598
	0.3288	0.00214	0.42928			16.55	1.60106	-0.0115266
	0.33223	0.00299	0.60408			16.72	1.6008	-0.0097412
	0.33565	0.00288	0.5773			16.89	1.60097	-0.0222581
	0.33907	0.0023	0.59028			17.06	1.60096	-0.0153053
	0.3425	0.00265	0.4885			17.23	1.60093	-0.0283306
	0.34593	0.00289	0.71813			17.4	1.60086	-0.0337681
	0.34935	0.0026	0.50431			17.57	1.60097	-0.0402522
	0.35277	0.00265	0.48341			17.74	1.6003	-0.053573
	0.3562	0.0028	0.712			17.91	1.60045	-0.0350863
	0.35963	0.00295	0.43588			18.09	1.60061	-0.0315105
	0.36305	0.00314	0.62825			18.26	1.60083	-0.0558971
	0.36647	0.00343	0.58565			18.43	1.60054	-0.0191706
	0.3699	0.0036	0.54837			18.6	1.60051	-0.0399967
	0.37332	0.00327	0.65298			18.77	1.60056	-0.0459363
	0.37675	0.00308	0.45706			18.94	1.60056	-0.0567044
	0.38018	0.00313	0.7077			19.11	1.60065	-0.0294779
	0.3836	0.00297	0.60581			19.28	1.60078	-0.0133613
	0.38702	0.00247	0.51947			19.45	1.60051	-0.0562661
	0.39045	0.00261	0.57193			19.62	1.60059	-0.074246
	0.39388	0.00248	0.68091			19.8	1.60061	-0.0533894
	0.3973	0.00286	0.5951			19.97	1.60087	-0.0915785
	0.40072	0.00267	0.56973			20.14	1.60053	-0.0528266
	0.40415	0.00244	0.70512			20.31	1.60067	-0.0423178
	0.40758	0.00253	0.66048			20.48	1.60052	-0.0831519
	0.411	0.00261	0.38539			20.65	1.60022	-0.0397421
	0.41442	0.00259	0.79549			20.82	1.60062	-0.0928893
	0.41785	0.00286	0.53555			20.99	1.6007	-0.0613618
	0.42128	0.00274	0.48428			21.16	1.6009	-0.0174351
	0.4247	0.00278	0.56568			21.33	1.60095	-0.0240973
	0.42812	0.0022	0.56661			21.51	1.60045	-0.0692823
	0.43155	0.00254	0.62648			21.68	1.60094	-0.0415804
	0.43498	0.00223	0.41879			21.85	1.60066	-0.0181577
	0.4384	0.00225	0.55808			22.02	1.60076	-0.0749269
	0.44182	0.00267	0.59371			22.19	1.60088	-0.0484805
	0.44525	0.00224	0.6291			22.36	1.60123	-0.0839237
	0.44867	0.00279	0.64364			22.53	1.6008	-0.0592744
	0.4521	0.00268	0.64923			22.7	1.60104	-0.0484647
	0.45553	0.00278	0.59661			22.87	1.60066	-0.0150993
	0.45895	0.00296	0.65619			23.04	1.60061	-0.0310615
	0.46237	0.00292	0.6465			23.22	1.60085	0.00436296
	0.4658	0.0032	0.75821			23.39	1.60088	-0.0389855
	0.46923	0.00253	0.3818			23.56	1.60094	-0.0302196
	0.47265	0.00207	0.69653			23.73	1.60091	-0.0348636
	0.47607	0.00266	0.63029			23.9	1.60072	-0.0605657
	0.4795	0.00323	0.45591			24.07	1.60091	-0.0703071
	0.48293	0.0029	0.58977			24.24	1.60094	-0.0646319
	0.48635	0.00351	0.67864			24.41	1.60099	-0.0574675
	0.48977	0.00308	0.59164			24.58	1.60112	-0.0764752
	0.4932	0.00293	0.40533			24.75	1.60127	-0.0435535
	0.49663	0.00287	0.57629			24.93	1.60095	-0.0392238
	0.5008	0.32667	-38.7814			25.1	1.60087	-0.0248771
	0.5048	0.77172	-54.3145			25.27	1.60095	-0.010732
	0.50822	0.77357	-36.4794			25.44	1.60137	-0.0423627
	0.51165	0.77409	-28.3851			25.61	1.601	-0.0320834
	0.51508	0.77511	-23.6179			25.78	1.60087	-0.0685039
	0.5185	0.77604	-20.3445			25.95	1.60081	-0.0425627
	0.52192	0.77671	-17.772			26.12	1.60105	-0.0192187
	0.52535	0.77681	-15.6986			26.29	1.60134	-0.0343638
	0.52878	0.77762	-14.5456			26.46	1.60102	-0.0625752
	0.5322	0.77799	-13.1747			26.64	1.60134	-0.0831048
	0.53562	0.77884	-11.9347			26.81	1.60153	-0.0779917
	0.53905	0.77902	-11.5309			26.98	1.60156	-0.0720721
	0.54248	0.77951	-10.6115			27.15	1.6015	-0.0507437
	0.5459	0.77961	-9.76494			27.32	1.60167	-0.0694966
	0.54932	0.78025	-9.65768			27.49	1.60157	-0.075177
	0.55275	0.78063	-8.7736			27.66	1.60127	-0.0674567
	0.55617	0.78073	-8.33712			27.83	1.60153	-0.0705628
	0.5596	0.78104	-7.77186			28	1.60135	-0.0297121
	0.56303	0.78099	-7.61363			28.17	1.60101	-0.0446337
	0.56645	0.78169	-7.22941			28.35	1.60156	-0.0392629
	0.56987	0.78222	-6.77203			28.52	1.60132	-0.0305277
	0.5733	0.78221	-6.55624			28.69	1.60107	-0.0246986
	0.57673	0.78226	-6.33061			28.86	1.60115	-0.0588147
	0.58015	0.78292	-5.69982			29.03	1.60106	-0.0433619
	0.58357	0.78236	-5.57511			29.2	1.60111	-0.0562016
	0.587	0.78317	-5.42361			29.37	1.60119	-0.0292636
	0.59043	0.78309	-5.30582			29.54	1.60095	-0.0415855
	0.59385	0.78333	-4.68237			29.71	1.60123	-0.0153774
	0.59727	0.7839	-4.7104			29.88	1.60128	-0.0235898
	0.6007	0.78366	-4.59646			30.06	1.60119	0.0300253
	0.60413	0.78365	-3.89785			30.23	1.60099	-0.00697687
	0.60755	0.78399	-3.8518			30.4	1.60083	0.00540047
	0.61097	0.78415	-3.64775			30.57	1.60112	-0.0146049
	0.6144	0.7845	-2.70498			30.74	1.60102	-0.0313278
	0.61783	0.78537	-2.23764			30.91	1.60073	-0.0477467
	0.62125	0.78486	-1.20966			31.08	1.60103	-0.00780653
	0.62467	0.78564	-0.04399			31.25	1.60082	-0.00518413
	0.6281	0.78507	1.38417			31.42	1.60037	-0.0452068
	0.63152	0.78543	2.97506			31.59	1.60046	-0.0349266
	0.63495	0.78519	4.75401			31.77	1.60077	-0.0277233
	0.63838	0.78585	7.21877			31.94	1.6011	-0.046985
	0.6418	0.78583	9.62192			32.11	1.60049	-0.0218329
	0.64522	0.78584	12.111			32.28	1.60055	-0.0384984
	0.64865	0.78629	14.988			32.45	1.60039	-0.0616101
	0.65208	0.78651	17.662			32.62	1.60069	-0.0218543
	0.6555	0.78693	20.8001			32.79	1.60059	-0.0241571
	0.65892	0.7872	23.2837			32.96	1.60069	-0.022075
	0.66235	0.78724	26.7015			33.13	1.60089	-0.000991202
	0.66578	0.78674	29.4852			33.3	1.60055	-0.00840233
	0.6692	0.78728	31.9159			33.48	1.6003	0.0126945
	0.67262	0.7882	35.4521			33.65	1.6005	0.0080404
	0.67605	0.78807	38.2365			33.82	1.60066	0.0110512
	0.67948	0.78835	40.8299			33.99	1.60103	0.0112811
	0.6829	0.78844	43.7609			34.16	1.60091	-0.00231516
	0.68632	0.7891	46.5806			34.33	1.60069	0.00437604
	0.68975	0.78882	49.4435			34.5	1.6009	-0.00847479
	0.69317	0.78952	51.8588			34.67	1.60062	-0.0159106
	0.6966	0.78885	54.7378			34.84	1.60048	-0.023336
	0.70003	0.78926	57.5277			35.01	1.60074	-0.0597769
	0.70345	0.78965	60.0455			35.18	1.60052	-0.0364347
	0.70687	0.7898	62.6189			35.36	1.60063	-0.0531473
	0.7103	0.79082	65.4367			35.53	1.60054	-0.0508332
	0.71373	0.79025	67.9345			35.7	1.60069	-0.0326093
	0.71715	0.79113	70.3114			35.87	1.60044	-0.0174347
	0.72057	0.79077	73.0809			36.04	1.60063	-0.0698112
	0.724	0.79061	75.7244			36.21	1.60056	-0.0464036
	0.72743	0.79061	77.6198			36.38	1.60061	-0.0228052
	0.73085	0.791	80.4288			36.55	1.60051	0.00031562
	0.73427	0.79122	83.1069			36.72	1.6007	-0.0081682
	0.7377	0.79188	84.9935			36.89	1.60064	-0.0300185
	0.74113	0.79143	87.5818			37.07	1.60105	-0.00564794
	0.74455	0.79173	90.469			37.24	1.60115	-0.00944938
	0.74797	0.79199	92.0558			37.41	1.60085	-0.0543912
	0.7514	0.79217	94.8405			37.58	1.60088	-0.0102295
	0.75483	0.79233	96.8621			37.75	1.60104	0.00306595
	0.75825	0.7929	99.1906			37.92	1.60071	-0.00825112
	0.76168	0.79211	101.513			38.09	1.60073	0.0282616
	0.7651	0.79231	103.58			38.26	1.60084	-0.0120605
	0.76852	0.79216	106.257			38.43	1.60081	0.0120938
	0.77195	0.79251	107.783			38.6	1.6006	-0.000965827
	0.77538	0.79279	109.717			38.78	1.60073	-0.0607814
	0.7788	0.79305	112.278			38.95	1.60034	-0.0369333
	0.78222	0.79318	114.272			39.12	1.60018	-0.00894227
	0.78565	0.79301	116.297			39.29	1.60047	-0.0328164
	0.78908	0.79341	117.892			39.46	1.60031	-0.0433264
	0.7925	0.79348	120.591			39.63	1.60077	-0.0448041
	0.79592	0.79329	122.278			39.8	1.60108	-0.0536114
	0.79935	0.79291	123.506			39.97	1.60062	-0.0096826
	0.80278	0.79389	126.149			40.14	1.60065	-0.0222161
	0.8062	0.79398	127.762			40.31	1.60066	-0.0338105
	0.80962	0.79443	129.405			40.49	1.60105	-0.0410255
	0.81305	0.79399	131.422			40.66	1.60052	-0.0351558
	0.81648	0.79403	133.251			40.83	1.60096	-0.00402785
	0.8199	0.79445	134.738			41	1.60111	-0.046938
	0.82332	0.79396	136.782			41.17	1.60089	-0.0656578
	0.82675	0.79389	138.456			41.34	1.60072	-0.0423045
	0.83017	0.79402	140.133			41.51	1.60069	-0.0681911
	0.8336	0.7943	141.448			41.68	1.60084	-0.0238231
	0.83703	0.79461	143.082			41.85	1.60116	-0.0309687
	0.84045	0.79435	145.176			42.02	1.60096	0.00623026
	0.84387	0.79454	146.108			42.2	1.60102	-0.0112119
	0.8473	0.79436	148.068			42.37	1.60082	0.00339531
	0.85073	0.79458	149.582			42.54	1.60084	-0.0274104
	0.85415	0.79459	150.784			42.71	1.60056	-0.00840233
	0.85757	0.79487	152.103			42.88	1.60077	-0.0210311
	0.861	0.79502	153.73			43.05	1.60094	-0.0526089
	0.86443	0.79527	155.61			43.22	1.60093	-0.0212865
	0.86785	0.79566	156.083			43.39	1.60084	-0.0192177
	0.87127	0.79578	157.874			43.56	1.60111	-0.0605549
	0.8747	0.79543	159.531			43.73	1.60082	-0.0438728
	0.87813	0.79578	160.43			43.91	1.60117	-0.0122579
	0.88155	0.79535	161.975			44.08	1.60092	0.0366958
	0.88497	0.79529	162.918			44.25	1.60088	0.0216258
	0.8884	0.79524	164.591			44.42	1.60107	-0.0194718
	0.89183	0.79538	165.761			44.59	1.6008	0.0161741
	0.89525	0.79612	166.621			44.76	1.6007	0.0223338
	0.89868	0.79576	168.544			44.93	1.60071	0.0315983
	0.9021	0.7961	168.893			45.1	1.60062	0.00310101
	0.90552	0.79622	170.42			45.27	1.60059	-0.0289395
	0.90895	0.79579	171.73			45.44	1.601	-0.0510092
	0.91238	0.79636	172.819			45.62	1.60134	-0.0410002
	0.9158	0.7969	173.583			45.79	1.60123	-0.00768594
	0.91922	0.79684	174.617			45.96	1.6013	-0.0238569
	0.92265	0.79733	176.053			46.13	1.60146	-0.0354244
	0.92608	0.79781	176.587			46.3	1.60146	-0.0254135
	0.9295	0.79773	178.145			46.47	1.60153	-0.0585111
	0.93292	0.79818	179.139			46.64	1.60132	-0.054129
	0.93635	0.7981	179.807			46.81	1.60168	-0.0567732
	0.93978	0.79748	181.022			46.98	1.60101	-0.0374816
	0.9432	0.79791	181.748			47.15	1.60091	-0.0307975
	0.94662	0.79827	183.063			47.33	1.60073	-0.00229528
	0.95005	0.79763	183.911			47.5	1.60071	-0.00386462
	0.95348	0.79752	184.274			47.67	1.60092	-0.0141451
	0.9569	0.79729	186.048			47.84	1.60089	-0.0217825
	0.96032	0.79731	186.666			48.01	1.60085	0.0339068
	0.96375	0.79794	186.977			48.18	1.60109	-0.0425756
	0.96718	0.79791	188.227			48.35	1.60099	-0.00638853
	0.9706	0.79756	189.226			48.52	1.6009	0.00361139
	0.97403	0.79816	189.975			48.69	1.60078	-0.0120667
	0.97745	0.79794	190.521			48.86	1.60101	0.0364528
	0.98087	0.79829	191.84			49.04	1.60057	0.0569864
	0.9843	0.79831	192.418			49.21	1.6008	0.0326097
	0.98773	0.79854	192.786			49.38	1.60058	0.0562639
	0.99115	0.79757	194.024			49.55	1.60043	0.0498039
	0.99457	0.79831	194.536			49.72	1.60058	0.0398137
	0.998	0.79817	195.366			49.89	1.60043	0.0434026
	1.00143	0.79843	195.96			50.06	1.60069	0.0333518
	1.00485	0.79857	196.788			50.23	1.60069	0.0033439
	1.00827	0.79842	197.701			50.4	1.60075	0.0379664
	1.0117	0.79875	197.842			50.57	1.60076	0.0472065
	1.01513	0.79826	198.938			50.75	1.60108	0.0263963
	1.01855	0.79818	199.703			50.92	1.60076	0.0430588
	1.02197	0.79816	199.649			51.09	1.60052	0.0110085
	1.0254	0.798	200.796			51.26	1.60042	0.018217
	1.02883	0.79831	201.599			51.43	1.60073	0.0251735
	1.03225	0.79918	201.737			51.6	1.6005	0.0510758
	1.03568	0.79853	202.498			51.77	1.60097	0.0287347
	1.0391	0.79847	203.26			51.94	1.60092	0.0359229
	1.04252	0.79854	204.099			52.11	1.60053	0.0222915
	1.04595	0.79854	204.064			52.28	1.60057	0.0243883
	1.04938	0.79918	204.595			52.46	1.6002	0.0385152
	1.0528	0.79937	205.868			52.63	1.60046	0.0734454
	1.05622	0.79938	205.661			52.8	1.60082	0.036161
	1.05965	0.7999	206.351			52.97	1.60031	0.0146141
	1.06308	0.79934	207.251			53.14	1.60036	0.0379943
	1.0665	0.79959	207.456			53.31	1.60088	0.0113129
	1.06992	0.79918	207.791			53.48	1.60078	-0.00438075
	1.07335	0.7994	208.376			53.65	1.60016	0.0141486
	1.07678	0.79935	209.339			53.82	1.6004	0.0233525
	1.0802	0.79906	209.128			53.99	1.60039	0.0649253
	1.08362	0.79992	209.648			54.17	1.60056	0.0336342
	1.08705	0.7995	211.018			54.34	1.60093	0.0423449
	1.09048	0.79981	210.21			54.51	1.60084	0.0151822
	1.0939	0.79984	211.515			54.68	1.60063	0.0133309
	1.09732	0.80007	212.209			54.85	1.60015	-0.00800823
	1.10075	0.79987	211.938			55.02	1.60032	0.0264412
	1.10418	0.7996	212.639			55.19	1.60038	0.0193107
	1.1076	0.79973	212.808			55.36	1.60055	0.0141222
	1.11103	0.79958	213.862			55.53	1.60037	0.0228385
	1.11445	0.79973	213.556			55.7	1.59995	-0.00228115
	1.11787	0.7999	214.117			55.88	1.60059	0.022302
	1.1213	0.79987	214.749			56.05	1.60045	0.0238716
	1.12473	0.80028	214.817			56.22	1.6004	0.025168
	1.12815	0.79939	215.66			56.39	1.6005	0.0292675
	1.13157	0.79981	215.461			56.56	1.60016	0.0048307
	1.135	0.79972	216.232			56.73	1.60041	0.0143332
	1.13843	0.79972	216.908			56.9	1.60081	-0.0208091
	1.14185	0.79982	216.327			57.07	1.60075	0.000495209
	1.14527	0.80008	217.179			57.24	1.60051	-0.0305368
	1.1487	0.79982	218.155			57.41	1.60024	-0.0531436
	1.15213	0.79987	217.106			57.59	1.60061	-0.0135375
	1.15555	0.80056	218.403			57.76	1.60082	-0.0532854
	1.15897	0.80077	218.771			57.93	1.60068	-0.0389537
	1.1624	0.80058	218.573			58.1	1.60041	-0.0602888
	1.16583	0.80042	218.877			58.27	1.60068	-0.0407325
	1.16925	0.80034	219.52			58.44	1.60037	-0.00404996
	1.17267	0.80097	219.708			58.61	1.60066	-0.00505006
	1.1761	0.80083	219.518			58.78	1.60072	0.0300926
	1.17952	0.80079	220.685			58.95	1.6004	-0.0201919
	1.18295	0.80054	220.954			59.12	1.60119	0.00134894
	1.18638	0.80113	220.014			59.3	1.60099	-0.0353915
	1.1898	0.80092	221.573			59.47	1.6008	-0.0412699
	1.19322	0.80111	221.186			59.64	1.60076	-0.0117626
	1.19665	0.80085	221.534			59.81	1.60082	0.00280775
	1.20008	0.80017	222.195			59.98	1.60045	0.0125924
	1.2035	0.80049	221.787			60.15	1.60027	-0.00971399
	1.20692	0.80083	222.704			60.32	1.60018	0.0303384
	1.21035	0.80028	222.132			60.49	1.60012	0.0246927
	1.21378	0.80017	222.706			60.66	1.60023	0.0233797
	1.2172	0.80036	223.372			60.83	1.60023	0.0131173
	1.22062	0.80018	222.602			61.01	1.59996	-0.0120884
	1.22405	0.80057	223.596			61.18	1.59993	-0.0253857
	1.22748	0.80044	223.557			61.35	1.60007	0.00800457
	1.2309	0.80024	224.318			61.52	1.60013	-0.00894907
	1.23432	0.80041	223.672			61.69	1.60032	-0.00383636
	1.23775	0.80044	223.889			61.86	1.60016	-0.00538242
	1.24118	0.80054	225.295			62.03	1.6	-0.0384867
	1.2446	0.8008	224.212			62.2	1.59994	-0.0357107
	1.24802	0.80119	224.58			62.37	1.60007	-0.0320982
	1.25145	0.80137	225.868			62.54	1.6003	0.00103463
	1.25487	0.80126	224.67			62.72	1.60049	0.00590837
	1.2583	0.80093	225.117			62.89	1.60077	-0.056637
	1.26173	0.80099	225.751			63.06	1.60045	0.00772936
	1.26515	0.80091	225.746			63.23	1.60025	0.00234694
	1.26857	0.80104	225.944			63.4	1.60009	-0.0127614
	1.272	0.80136	225.524			63.57	1.60066	-0.0194942
	1.27543	0.80148	226.655			63.74	1.60048	-0.0241523
	1.27885	0.80181	225.904			63.91	1.60043	-0.0524011
	1.28227	0.80117	226.273			64.08	1.60024	-0.00774179
	1.2857	0.80175	227.013			64.25	1.60053	0.0187563
	1.28913	0.80195	226.189			64.43	1.60051	-0.00613295
	1.29255	0.80139	227.309			64.6	1.60037	-0.00359556
	1.29597	0.80195	226.773			64.77	1.60053	0.0182351
	1.2994	0.80194	227.18			64.94	1.60047	-0.00230038
	1.30283	0.80153	227.76			65.11	1.60096	-0.014662
	1.30625	0.8017	226.849			65.28	1.60073	-0.0087343
	1.30967	0.80131	228.355			65.45	1.60075	0.0359254
	1.3131	0.80178	227.697			65.62	1.60106	-0.027462
	1.31653	0.80191	227.338			65.79	1.60091	-0.00715633
	1.31995	0.80147	228.455			65.96	1.60062	-0.00793616
	1.32338	0.80205	228.216			66.14	1.60074	-0.0215664
	1.3268	0.80205	228.635			66.31	1.60082	0.0361734
	1.33022	0.80255	227.858			66.48	1.60074	-0.00895849
	1.33365	0.8022	228.269			66.65	1.60066	-0.00155168
	1.33708	0.80179	229.186			66.82	1.60064	-0.0103009
	1.3405	0.80198	227.992			66.99	1.6004	0.0307543
	1.34392	0.80167	228.958			67.16	1.60065	0.0179136
	1.34735	0.8018	229.186			67.33	1.60051	0.0336407
	1.35078	0.8013	228.625			67.5	1.60021	0.00409731
	1.3542	0.80165	229.16			67.67	1.60024	0.00201628
	1.35762	0.80193	229.136			67.85	1.60034	-0.00537483
	1.36105	0.80193	229.39			68.02	1.60057	-0.00332729
	1.36448	0.80143	229.351			68.19	1.60052	-0.0208254
	1.3679	0.80118	229.672			68.36	1.60064	-0.00257179
	1.37132	0.80185	229.92			68.53	1.60066	0.0146442
	1.37475	0.80197	229.082			68.7	1.60062	0.017721
	1.37818	0.80158	230.227			68.87	1.60067	0.00183251
	1.3816	0.80147	230.164			69.04	1.6004	-0.0133595
	1.38502	0.80146	229.162			69.21	1.60054	0.00234877
	1.38845	0.80155	230.443			69.38	1.60012	0.0107797
	1.39187	0.80164	230.214			69.55	1.60043	0.00644242
	1.3953	0.80123	230.062			69.73	1.5998	0.0110939
	1.39873	0.80118	230.404			69.9	1.60026	-0.00558084
	1.40215	0.80134	230.217			70.07	1.60047	0.0503293
	1.40557	0.80137	230.517			70.24	1.60083	-0.0117706
	1.409	0.80132	230.508			70.41	1.60079	-0.00485216
	1.41243	0.80177	230.301			70.58	1.60038	-0.0102588
	1.41585	0.80183	230.953			70.75	1.6006	-0.0428588
	1.41927	0.80167	230.79			70.92	1.60058	0.0110519
	1.4227	0.80123	230.932			71.09	1.60016	-0.0256405
	1.42613	0.80118	230.078			71.26	1.60029	0.0069528
	1.42955	0.80127	231.32			71.44	1.60051	-0.0117783
	1.43297	0.80135	230.987			71.61	1.60032	-0.015886
	1.4364	0.80119	230.31			71.78	1.60052	0.0256756
	1.43983	0.80187	231.758			71.95	1.60058	-0.0258798
	1.44325	0.80169	230.565			72.12	1.6005	-0.000668649
	1.44667	0.8014	230.867			72.29	1.60053	7.24632e-05
	1.4501	0.8009	231.558			72.46	1.60072	-0.0130434
	1.45353	0.80157	230.896			72.63	1.60038	-0.0120808
	1.45695	0.80159	231.243			72.8	1.60034	0.0074365
	1.46038	0.80138	231.099			72.97	1.60027	0.0269202
	1.4638	0.80133	231.522			73.15	1.60032	0.0223506
	1.46722	0.80138	231.304			73.32	1.60058	-0.000501487
	1.47065	0.80106	231.168			73.49	1.60051	0.0217897
	1.47408	0.80105	231.864			73.66	1.60036	-0.0069167
	1.4775	0.80173	231.48			73.83	1.60007	0.0279168
	1.48092	0.80103	231.436			74	1.60044	0.0323808
	1.48435	0.8015	231.512			74.17	1.60018	0.0323113
	1.48778	0.80106	231.735			74.34	1.60058	0.00431875
	1.4912	0.80116	231.863			74.51	1.60055	0.00355711
	1.49462	0.80107	231.322			74.68	1.60051	0.0140668
	1.49805	0.80084	232.034			74.86	1.60063	0.0212564
	1.50148	0.80108	232.199			75.03	1.6007	0.0374053
	1.5049	0.80062	231.077			75.2	1.60087	0.0707849
	1.50833	0.80103	232.07			75.37	1.60079	0.0197313
	1.51175	0.80168	232.047			75.54	1.60034	0.0451491
	1.51518	0.80179	231.631			75.71	1.60092	0.0220909
	1.5186	0.80172	231.976			75.88	1.60057	0.0574714
	1.52203	0.80142	232.031			76.05	1.60049	0.0535993
	1.52545	0.80166	231.921			76.22	1.60079	0.0384982
	1.52887	0.80154	231.725			76.39	1.60036	0.0102418
	1.5323	0.80131	232.38			76.57	1.60019	0.0187563
	1.53573	0.80108	232.029			76.74	1.60067	-0.0238616
	1.53915	0.80121	232.213			76.91	1.60035	0.00617742
	1.54257	0.80201	232.065			77.08	1.60003	0.0192947
	1.546	0.80219	231.985			77.25	1.60014	0.0187643
	1.54943	0.80179	232.414			77.42	1.60004	0.0213013
	1.55285	0.80176	232.252			77.59	1.59974	0.00543199
	1.55627	0.80134	231.861			77.76	1.60036	-0.00075707
	1.5597	0.80212	232.614			77.93	1.6	0.0115918
	1.56313	0.80166	232.098			78.1	1.60026	0.0121467
	1.56655	0.80195	231.709			78.28	1.60006	0.0211255
	1.56997	0.80161	233.043			78.45	1.60016	0.0148658
	1.5734	0.80183	232.088			78.62	1.6003	0.0226492
	1.57683	0.80147	231.823			78.79	1.60005	0.0446402
	1.58025	0.8015	232.893			78.96	1.60023	0.0241563
	1.58368	0.8019	232.455			79.13	1.59996	-0.0118144
	1.5871	0.80153	231.857			79.3	1.60005	-0.00332729
	1.59053	0.8021	232.656			79.47	1.60006	-0.00564036
	1.59395	0.80145	232.775			79.64	1.60011	-0.0120591
	1.59738	0.80168	231.972			79.81	1.60006	-0.0189197
	1.6008	0.80204	232.567			79.99	1.60037	-0.0194333
	1.60422	0.80136	232.938			80.16	1.60012	-0.0533493
	1.60765	0.80185	232.162			80.33	1.60069	-0.0351504
	1.61108	0.80179	232.475			80.5	1.60077	-0.0290156
	1.6145	0.80205	232.443			80.67	1.60093	-0.00511598
	1.61792	0.80171	232.459			80.84	1.60073	-0.0274532
	1.62135	0.80181	232.672			81.01	1.60041	-9.4176e-06
	1.62478	0.80238	232.26			81.18	1.60039	0.00540701
	1.6282	0.80202	232.945			81.35	1.60034	0.0148621
	1.63162	0.80191	232.407			81.52	1.60044	0.000745691
	1.63505	0.80206	232.304			81.7	1.60055	-0.00897628
	1.63848	0.80184	233.066			81.87	1.6002	0.0218278
	1.6419	0.80127	232.449			82.04	1.59999	0.0357005
	1.64532	0.80106	232.514			82.21	1.60001	0.0752764
	1.64875	0.80126	232.372			82.38	1.60044	0.0590513
	1.65218	0.80149	232.955			82.55	1.60036	0.0439259
	1.6556	0.8014	232.412			82.72	1.60011	0.0331562
	1.65903	0.80136	232.323			82.89	1.60009	0.00770582
	1.66245	0.80162	233.118			83.06	1.60013	0.0326804
	1.66588	0.80137	232.332			83.23	1.6002	0.0264535
	1.6693	0.80123	232.654			83.41	1.60018	0.0456951
	1.67273	0.80194	232.903			83.58	1.6004	0.0416249
	1.67615	0.80208	232.595			83.75	1.60032	0.0228892
	1.67957	0.80183	232.929			83.92	1.6004	-0.0185031
	1.683	0.80151	232.516			84.09	1.60053	-0.0348785
	1.68643	0.80131	233.031			84.26	1.6003	-0.0066619
	1.68985	0.80176	233.017			84.43	1.60037	-0.020461
	1.69327	0.80218	232.358			84.6	1.60033	0.00546208
	1.6967	0.80183	232.644			84.77	1.60066	0.012344
	1.70013	0.80231	233.576			84.94	1.60047	0.0313687
	1.70355	0.80227	232.427			85.12	1.60058	0.0342063
	1.70697	0.80255	232.559			85.29	1.60073	-0.0171538
	1.7104	0.80185	233.208			85.46	1.60053	0.0164961
	1.71383	0.80199	232.774			85.63	1.60059	0.0177692
	1.71725	0.80158	232.474			85.8	1.60043	0.0293312
	1.72068	0.8019	233.176			85.97	1.60051	0.0419295
	1.7241	0.80164	233.329			86.14	1.60039	0.056499
	1.72753	0.80188	232.021			86.31	1.60089	-0.0310201
	1.73095	0.80172	233.553			86.48	1.60086	0.02159
	1.73438	0.80173	233.249			86.65	1.60074	0.0482552
	1.7378	0.80154	232.181			86.83	1.60069	0.0143956
	1.74122	0.80163	233.463			87	1.60082	0.0170126
	1.74465	0.80171	232.713			87.17	1.60094	0.014693
	1.74808	0.80171	233			87.34	1.6005	0.0457001
	1.7515	0.80149	232.936			87.51	1.6004	0.034211
	1.75492	0.80182	232.795			87.68	1.60064	0.0328732
	1.75835	0.802	233.221			87.85	1.60082	0.0853047
	1.76178	0.80174	232.453			88.02	1.60089	0.0360474
	1.7652	0.80163	233.28			88.19	1.60108	0.00426068
	1.76862	0.80137	232.936			88.36	1.60042	0.0485866
	1.77205	0.80221	233.069			88.54	1.60095	0.0393356
	1.77548	0.80206	232.827			88.71	1.60076	0.052938
	1.7789	0.80228	232.285			88.88	1.60051	0.0588392
	1.78232	0.80157	233.721			89.05	1.60042	0.0419092
	1.78575	0.8018	232.71			89.22	1.6005	-0.00356731
	1.78918	0.80159	232.671			89.39	1.60065	-0.0312565
	1.7926	0.80201	233.743			89.56	1.60093	0.0485359
	1.79603	0.80211	232.635			89.73	1.60092	0.0295543
	1.79945	0.80193	232.757			89.9	1.60062	0.052647
	1.80288	0.80189	233.113			90.07	1.60017	-0.0135694
	1.8063	0.80214	232.895			90.25	1.60031	-0.0353871
	1.80973	0.80125	233.069			90.42	1.6011	-0.0176776
	1.81315	0.80161	232.345			90.59	1.60141	-0.00277374
	1.81657	0.80127	233.352			90.76	1.60112	0.00591752
	1.82	0.80105	232.922			90.93	1.60098	0.000518099
	1.82343	0.80094	232.716			91.1	1.60103	-0.0137946
	1.82685	0.80161	233.303			91.27	1.60121	0.00551924
	1.83027	0.80177	232.655			91.44	1.60085	-0.00909557
	1.8337	0.80132	232.979			91.61	1.60084	-0.0217155
	1.83713	0.8022	232.802			91.78	1.60084	0.01931
	1.84055	0.80199	232.974			91.96	1.60062	0.0185685
	1.84397	0.80217	233.099			92.13	1.60086	0.00829638
	1.8474	0.80228	232.195			92.3	1.60065	0.0236795
	1.85083	0.80168	233.495			92.47	1.60092	0.0534216
	1.85425	0.80185	233.151			92.64	1.6007	0.0208746
	1.85767	0.80141	231.656			92.81	1.6005	0.0301387
	1.8611	0.80217	233.562			92.98	1.60073	0.00241718
	1.86453	0.80211	232.784			93.15	1.60106	0.0359682
	1.86795	0.80234	232.509			93.32	1.60099	-0.017145
	1.87138	0.80201	232.909			93.49	1.60093	0.00954343
	1.8748	0.80163	232.68			93.67	1.60073	-0.00965644
	1.87822	0.80214	233.15			93.84	1.60057	-0.0291876
	1.88165	0.80199	232.392			94.01	1.60047	-0.00149112
	1.88508	0.80255	233.306			94.18	1.60078	-0.0122333
	1.8885	0.8018	232.506			94.35	1.60013	-0.0399424
	1.89192	0.80187	232.656			94.52	1.60014	-0.0427892
	1.89535	0.80191	233.003			94.69	1.60049	-0.035885
	1.89878	0.80173	232.438			94.86	1.60028	0.0139942
	1.9022	0.80253	233.164			95.03	1.60076	0.0214186
	1.90562	0.80191	232.701			95.2	1.60044	0.0129612
	1.90905	0.80174	232.304			95.38	1.60043	0.0409202
	1.91248	0.8017	233.316			95.55	1.60108	-0.0114474
	1.9159	0.80212	232.536			95.72	1.60044	0.00288008
	1.91932	0.80129	232.455			95.89	1.60031	-0.00867282
	1.92275	0.80117	233.447			96.06	1.60053	-0.0220391
	1.92618	0.80157	232.296			96.23	1.60056	0.0174894
	1.9296	0.80182	232.81			96.4	1.60019	0.00211334
	1.93303	0.80166	233.153			96.57	1.60032	-0.0281557
	1.93645	0.80142	232.767			96.74	1.60071	-0.0369115
	1.93988	0.8012	232.509			96.91	1.60065	-0.0086481
	1.9433	0.80119	232.763			97.09	1.60053	-0.0237801
	1.94673	0.80159	233.191			97.26	1.6004	0.0121456
	1.95015	0.80123	232.337			97.43	1.60064	-0.0266568
	1.95357	0.80102	232.628			97.6	1.60015	-0.0135746
	1.957	0.80157	233.156			97.77	1.60042	-0.0579668
	1.96043	0.80163	232.537			97.94	1.60027	-0.0330546
	1.96385	0.80121	232.979			98.11	1.60043	-0.00892527
	1.96727	0.8013	232.402			98.28	1.60065	-0.0225457
	1.9707	0.80174	232.607			98.45	1.60049	0.00907503
	1.97413	0.80193	233.207			98.62	1.60047	0.0170585
	1.97755	0.80189	231.795			98.8	1.6004	-0.0129754
	1.98097	0.80154	233.443			98.97	1.60022	-0.0168566
	1.9844	0.80129	232.377			99.14	1.6003	-0.00763388
	1.98783	0.8022	232.071			99.31	1.60018	-0.00943669
	1.99125	0.80218	233.318			99.48	1.60052	0.0262491
	1.99467	0.802	232.778			99.65	1.60057	-0.0191833
	1.9981	0.80225	232.569			99.82	1.60027	0.00547542
	2.00153	0.80248	232.264			100	1.26193	51.9723
	2.00495	0.80237	232.809			100.2	0.80649	96.381
	2.00838	0.80298	232.675			100.37	0.80506	56.6794
	2.0118	0.80225	232.069			100.54	0.80399	37.4921
	2.01523	0.80187	233.197			100.71	0.80353	29.1517
	2.01865	0.8018	232.608			100.88	0.80358	26.0283
	2.02208	0.80132	232.112			101.05	0.80353	24.6261
	2.0255	0.80109	233.144			101.23	0.80353	24.3179
	2.02892	0.80196	232.423			101.4	0.80306	24.6882
	2.03235	0.80185	232.604			101.57	0.80302	25.2616
	2.03578	0.80209	232.839			101.74	0.80295	25.8238
	2.0392	0.80221	232.563			101.91	0.80317	26.3032
	2.04262	0.80192	232.912			102.08	0.80282	26.7449
	2.04605	0.80157	232.276			102.25	0.80259	27.0016
	2.04948	0.80099	232.908			102.42	0.80259	27.202
	2.0529	0.80185	232.803			102.59	0.80264	27.2734
	2.05632	0.80221	232.402			102.76	0.80257	27.3108
	2.05975	0.80184	232.678			102.94	0.80248	27.144
	2.06318	0.80149	232.528			103.11	0.80287	26.8324
	2.0666	0.80205	233.088			103.28	0.80285	26.4561
	2.07003	0.80213	232.335			103.45	0.80288	25.9375
	2.07345	0.80169	232.375			103.62	0.80276	25.2334
	2.07688	0.80193	233.206			103.79	0.80274	24.362
	2.0803	0.80175	232.44			103.96	0.80258	23.1795
	2.08373	0.80204	232.283			104.13	0.80211	21.8384
	2.08715	0.80215	233.24			104.3	0.80214	20.1988
	2.09057	0.80269	232.708			104.47	0.80263	18.5358
	2.094	0.80185	232.461			104.65	0.80268	16.8326
	2.09743	0.80226	232.609			104.82	0.80208	15.1543
	2.10085	0.80223	232.978			104.99	0.80206	13.6114
	2.10427	0.80204	232.285			105.16	0.80193	12.1319
	2.1077	0.80166	232.544			105.33	0.80234	10.793
	2.11113	0.80153	233.355			105.5	0.80258	9.59479
	2.11455	0.80146	232.169			105.67	0.80216	8.49477
	2.11797	0.80142	232.309			105.84	0.80204	7.63466
	2.1214	0.80156	233.486			106.01	0.80214	6.94214
	2.12483	0.80214	232.243			106.18	0.80252	6.42291
	2.12825	0.80121	232.469			106.36	0.80228	5.9786
	2.13167	0.80166	232.764			106.53	0.80219	5.65752
	2.1351	0.80184	232.656			106.7	0.80241	5.405
	2.13853	0.80167	232.436			106.87	0.80223	5.14344
	2.14195	0.80186	232.741			107.04	0.80248	4.91217
	2.14538	0.80213	232.803			107.21	0.80254	4.69528
	2.1488	0.80233	232.466			107.38	0.80251	4.58104
	2.15223	0.80186	232.333			107.55	0.80245	4.48683
	2.15565	0.80185	232.592			107.72	0.80252	4.33486
	2.15908	0.8018	232.751			107.89	0.80259	4.24691
	2.1625	0.80129	232.674			108.07	0.80226	4.14631
	2.16592	0.80231	231.988			108.24	0.80225	4.03131
	2.16935	0.80233	232.792			108.41	0.80223	4.00508
	2.17278	0.80214	232.88			108.58	0.80183	3.90914
	2.1762	0.8016	231.932			108.75	0.80183	3.84832
	2.17962	0.80175	232.902			108.92	0.80222	3.80468
	2.18305	0.8022	232.654			109.09	0.80244	3.73687
	2.18648	0.80169	232.043			109.26	0.80269	3.65245
	2.1899	0.80179	232.638			109.43	0.80239	3.60778
	2.19332	0.80221	232.637			109.6	0.80267	3.56031
	2.19675	0.80238	232.025			109.78	0.8025	3.52411
	2.20018	0.80164	232.461			109.95	0.80269	3.50715
	2.2036	0.8022	232.812			110.12	0.8027	3.4502
	2.20703	0.80095	232.299			110.29	0.80294	3.38171
	2.21045	0.8016	232.169			110.46	0.80287	3.3606
	2.21388	0.80097	232.632			110.63	0.80253	3.32597
	2.2173	0.80092	232.163			110.8	0.80296	3.26439
	2.22073	0.80112	232.424			110.97	0.80217	3.26181
	2.22415	0.80151	232.316			111.14	0.80245	3.22123
	2.22757	0.80216	232.312			111.31	0.80274	3.19456
	2.231	0.802	232.733			111.49	0.80242	3.22046
	2.23443	0.80153	232.17			111.66	0.80222	3.15299
	2.23785	0.80143	231.879			111.83	0.8021	3.16629
	2.24127	0.80204	232.802			112	0.80262	3.11957
	2.2447	0.80213	232.211			112.17	0.80281	3.08312
	2.24813	0.80242	232.233			112.34	0.80255	3.15116
	2.25155	0.8022	232.442			112.51	0.80244	3.09383
	2.25497	0.8017	232.231			112.68	0.80273	3.09289
	2.2584	0.80199	232.415			112.85	0.80259	3.09166
	2.26183	0.80204	232.117			113.02	0.80292	3.04462
	2.26525	0.80173	232.774			113.2	0.80291	3.0426
	2.26867	0.80171	232.011			113.37	0.80309	3.04878
	2.2721	0.80188	232.178			113.54	0.80335	3.00613
	2.27553	0.80133	232.667			113.71	0.80291	3.0087
	2.27895	0.80172	231.83			113.88	0.80259	2.96301
	2.28238	0.80168	232.307			114.05	0.80284	2.94141
	2.2858	0.80177	232.293			114.22	0.80286	2.94809
	2.28923	0.80153	232.393			114.39	0.80239	2.92451
	2.29265	0.8012	232.061			114.56	0.80252	2.88703
	2.29608	0.80162	231.904			114.73	0.80245	2.90502
	2.2995	0.80184	232.947			114.91	0.80267	2.83981
	2.30292	0.8016	231.703			115.08	0.80294	2.86087
	2.30635	0.80185	232.225			115.25	0.80277	2.8082
	2.30978	0.80186	232.787			115.42	0.80277	2.81924
	2.3132	0.80233	232.014			115.59	0.80305	2.7877
	2.31662	0.802	231.979			115.76	0.80281	2.80439
	2.32005	0.80227	232.328			115.93	0.80253	2.78307
	2.32348	0.80214	232.435			116.1	0.8029	2.76847
	2.3269	0.80198	232.018			116.27	0.80263	2.73178
	2.33032	0.8025	232.153			116.44	0.80308	2.73379
	2.33375	0.80244	232.473			116.62	0.80266	2.74584
	2.33718	0.802	232.139			116.79	0.80233	2.7456
	2.3406	0.80178	232.324			116.96	0.80247	2.73457
	2.34402	0.80216	232.36			117.13	0.80257	2.71566
	2.34745	0.80177	232.029			117.3	0.8027	2.71589
	2.35088	0.80192	232.599			117.47	0.80303	2.67969
	2.3543	0.80234	231.905			117.64	0.80272	2.7038
	2.35773	0.8023	232.12			117.81	0.8028	2.67197
	2.36115	0.80176	232.552			117.98	0.80236	2.71488
	2.36458	0.8018	231.657			118.15	0.80264	2.66815
	2.368	0.80169	232.376			118.33	0.80227	2.66119
	2.37143	0.80206	232.358			118.5	0.80231	2.69944
	2.37485	0.80197	231.896			118.67	0.80229	2.692
	2.37827	0.80175	232.209			118.84	0.80238	2.67456
	2.3817	0.80185	231.95			119.01	0.80265	2.65733
	2.38513	0.80155	232.236			119.18	0.80227	2.67608
	2.38855	0.8019	231.729			119.35	0.80219	2.71274
	2.39197	0.80166	232.431			119.52	0.80266	2.67732
	2.3954	0.80215	232.345			119.69	0.80281	2.67015
	2.39883	0.8022	231.339			119.86	0.80235	2.644
	2.40225	0.80187	232.373			120.04	0.80264	2.69251
	2.40568	0.802	231.927			120.21	0.80257	2.71481
	2.4091	0.80128	231.544			120.38	0.80217	2.69559
	2.41253	0.80065	232.371			120.55	0.80245	2.7015
	2.41595	0.80123	231.45			120.72	0.80248	2.72457
	2.41938	0.80169	232.321			120.89	0.80242	2.66966
	2.4228	0.8019	231.889			121.06	0.80232	2.69787
	2.42623	0.80196	231.938			121.23	0.8019	2.68096
	2.42965	0.80217	232.286			121.4	0.80219	2.67862
	2.43308	0.80204	231.701			121.57	0.80223	2.67269
	2.4365	0.80189	231.896			121.75	0.80182	2.69118
	2.43992	0.80211	232.225			121.92	0.80211	2.61698
	2.44335	0.80192	232.29			122.09	0.80221	2.70524
	2.44678	0.8018	231.596			122.26	0.80205	2.66905
	2.4502	0.80162	231.663			122.43	0.80196	2.62239
	2.45362	0.80197	232.575			122.6	0.80228	2.69297
	2.45705	0.80189	231.677			122.77	0.80239	2.70172
	2.46048	0.80178	231.862			122.94	0.80254	2.69815
	2.4639	0.80184	232.539			123.11	0.80245	2.67529
	2.46732	0.80179	231.521			123.28	0.80276	2.66784
	2.47075	0.80189	232.117			123.46	0.80279	2.70995
	2.47418	0.80198	232.773			123.63	0.80288	2.69869
	2.4776	0.80149	231.717			123.8	0.80265	2.70892
	2.48102	0.80143	232.182			123.97	0.8027	2.71507
	2.48445	0.80169	231.926			124.14	0.80277	2.74922
	2.48788	0.80207	232.149			124.31	0.80296	2.77155
	2.4913	0.80161	232.118			124.48	0.80254	2.71557
	2.49473	0.80124	231.654			124.65	0.80286	2.69733
	2.49815	0.80152	232.574			124.82	0.80286	2.72845
	2.50158	0.80199	231.627			124.99	0.80278	2.73173
	2.505	0.80246	231.844			125.17	0.80321	2.72406
	2.50843	0.80251	232.07			125.34	0.80331	2.74176
	2.51185	0.80241	232.043			125.51	0.80336	2.72708
	2.51527	0.80232	232.209			125.68	0.80287	2.74839
	2.5187	0.80196	231.359			125.85	0.80282	2.78822
	2.52213	0.80225	232.548			126.02	0.80277	2.79543
	2.52555	0.80274	232.013			126.19	0.80279	2.84056
	2.52897	0.802	231.306			126.36	0.80262	2.82438
	2.5324	0.802	232.663			126.53	0.80278	2.7925
	2.53583	0.8026	231.801			126.7	0.80276	2.75917
	2.53925	0.80183	232.191			126.88	0.80247	2.77614
	2.54268	0.80279	231.827			127.05	0.80253	2.78746
	2.5461	0.80233	231.548			127.22	0.80273	2.80234
	2.54953	0.8023	232.635			127.39	0.80274	2.78361
	2.55295	0.80255	231.724			127.56	0.80245	2.80202
	2.55638	0.80248	231.946			127.73	0.80254	2.85727
	2.5598	0.8025	232.491			127.9	0.80251	2.85056
	2.56323	0.80212	231.536			128.07	0.80277	2.88418
	2.56665	0.80211	231.985			128.24	0.80285	2.88114
	2.57008	0.80174	232.151			128.41	0.80297	2.84752
	2.5735	0.8025	231.764			128.59	0.80269	2.86338
	2.57692	0.80179	231.722			128.76	0.80298	2.91523
	2.58035	0.80184	231.686			128.93	0.80287	2.90627
	2.58378	0.80154	232.703			129.1	0.80288	2.93553
	2.5872	0.80197	231.036			129.27	0.8031	2.95097
	2.59062	0.80203	231.804			129.44	0.80292	2.91675
	2.59405	0.80265	232.535			129.61	0.80283	2.917
	2.59748	0.80194	231.04			129.78	0.80263	2.9647
	2.6009	0.80185	231.966			129.95	0.80234	2.93111
	2.60432	0.80198	232.305			130.12	0.80266	3.01175
	2.60775	0.80225	231.574			130.3	0.8024	3.01118
	2.61118	0.80184	231.972			130.47	0.80231	2.98811
	2.6146	0.80202	231.502			130.64	0.80218	3.03301
	2.61802	0.802	232.227			130.81	0.80223	3.01893
	2.62145	0.80205	231.622			130.98	0.80284	3.0269
	2.62488	0.80168	231.579			131.15	0.80219	3.01869
	2.6283	0.80164	232.392			131.32	0.80233	3.04974
	2.63173	0.80213	231.229			131.49	0.80241	3.09979
	2.63515	0.80178	232.107			131.66	0.80186	3.08595
	2.63858	0.80226	231.63			131.83	0.80249	3.06587
	2.642	0.80208	231.75			132.01	0.80243	3.09591
	2.64543	0.80271	232.314			132.18	0.80227	3.13053
	2.64885	0.80251	231.027			132.35	0.8027	3.15956
	2.65227	0.80206	232.433			132.52	0.80287	3.16854
	2.6557	0.80261	231.78			132.69	0.80249	3.14698
	2.65913	0.80225	231.382			132.86	0.80227	3.15884
	2.66255	0.80247	232.441			133.03	0.80263	3.18116
	2.66597	0.80287	231.555			133.2	0.80246	3.18737
	2.6694	0.80229	231.629			133.37	0.80274	3.22842
	2.67283	0.80237	231.875			133.54	0.80246	3.26081
	2.67625	0.80209	231.872			133.72	0.802	3.26537
	2.67968	0.80207	231.723			133.89	0.80234	3.3005
	2.6831	0.80181	231.324			134.06	0.80265	3.27382
	2.68653	0.80197	232.487			134.23	0.80231	3.30566
	2.68995	0.80227	231.739			134.4	0.80263	3.32772
	2.69338	0.80227	231.28			134.57	0.8028	3.30051
	2.6968	0.80252	232.106			134.74	0.80269	3.31642
	2.70023	0.80222	231.554			134.91	0.80238	3.34674
	2.70365	0.80219	231.94			135.08	0.80251	3.40214
	2.70708	0.8024	231.64			135.25	0.80255	3.36905
	2.7105	0.80198	231.66			135.42	0.8025	3.4058
	2.71393	0.80184	232.33			135.6	0.80302	3.40141
	2.71735	0.80201	231.177			135.77	0.80249	3.39467
	2.72078	0.80207	232.042			135.94	0.80257	3.41502
	2.7242	0.80243	232.067			136.11	0.8025	3.45559
	2.72762	0.80227	231.341			136.28	0.80234	3.43247
	2.73105	0.80231	232.093			136.45	0.80247	3.51403
	2.73448	0.80188	231.908			136.62	0.80215	3.49659
	2.7379	0.8025	231.41			136.79	0.80241	3.5369
	2.74132	0.80235	231.789			136.96	0.80264	3.55844
	2.74475	0.80186	232.137			137.13	0.8026	3.61363
	2.74818	0.80245	231.901			137.31	0.80245	3.59695
	2.7516	0.80257	231.116			137.48	0.80272	3.61386
	2.75502	0.80236	232.075			137.65	0.80248	3.64621
	2.75845	0.80164	231.914			137.82	0.80229	3.68136
	2.76188	0.80147	231.402			137.99	0.80251	3.71784
	2.7653	0.80118	231.894			138.16	0.8024	3.74637
	2.76873	0.80192	231.518			138.33	0.80274	3.81358
	2.77215	0.80224	231.732			138.5	0.80228	3.87109
	2.77558	0.80203	231.792			138.67	0.8023	3.86624
	2.779	0.80188	231.421			138.84	0.80247	3.90114
	2.78243	0.80166	232.124			139.02	0.80264	3.95066
	2.78585	0.80135	231.238			139.19	0.80249	4.00945
	2.78927	0.80153	231.554			139.36	0.8024	4.02357
	2.7927	0.80173	232.285			139.53	0.80262	4.0331
	2.79613	0.80196	231.35			139.7	0.80309	4.06058
	2.79955	0.80178	231.704			139.87	0.80265	4.09567
	2.80297	0.80164	231.583			140.04	0.80227	4.1529
	2.8064	0.80209	231.833			140.21	0.80207	4.13418
	2.80983	0.80197	231.829			140.38	0.80233	4.20013
	2.81325	0.80165	231.378			140.55	0.80237	4.26763
	2.81668	0.80188	232.22			140.73	0.80244	4.29745
	2.8201	0.80155	231.352			140.9	0.80205	4.28382
	2.82353	0.80158	231.764			141.07	0.8023	4.32905
	2.82695	0.80139	231.935			141.24	0.80225	4.32489
	2.83038	0.80229	231.255			141.41	0.80283	4.32951
	2.8338	0.80206	231.719			141.58	0.80266	4.39312
	2.83723	0.8017	231.164			141.75	0.80264	4.47914
	2.84065	0.80172	232.079			141.92	0.80236	4.46686
	2.84408	0.80198	231.563			142.09	0.80278	4.51178
	2.8475	0.80214	231.191			142.26	0.80262	4.5998
	2.85093	0.80139	232.314			142.44	0.80253	4.60934
	2.85435	0.80194	231.169			142.61	0.80252	4.68549
	2.85778	0.80197	231.794			142.78	0.80262	4.72218
	2.8612	0.80227	231.651			142.95	0.80227	4.74426
	2.86462	0.80217	231.549			143.12	0.80192	4.81749
	2.86805	0.80213	231.821			143.29	0.80241	4.86858
	2.87148	0.80247	231.18			143.46	0.80245	4.97477
	2.8749	0.8026	231.554			143.63	0.80229	5.04487
	2.87832	0.80237	231.806			143.8	0.80292	5.11108
	2.88175	0.80203	231.172			143.97	0.80283	5.17246
	2.88518	0.80196	231.569			144.15	0.80307	5.20967
	2.8886	0.80206	231.444			144.32	0.80312	5.26283
	2.89202	0.80167	231.528			144.49	0.80307	5.31748
	2.89545	0.80241	231.108			144.66	0.80281	5.38857
	2.89888	0.80275	231.844			144.83	0.80261	5.4404
	2.9023	0.80229	231.803			145	0.80253	5.54593
	2.90572	0.80188	230.911			145.17	0.80267	5.60802
	2.90915	0.80128	231.89			145.34	0.80305	5.71481
	2.91258	0.80138	231.853			145.51	0.80289	5.74204
	2.916	0.80196	230.991			145.68	0.80279	5.80929
	2.91943	0.80224	231.783			145.86	0.80284	5.86495
	2.92285	0.8023	231.366			146.03	0.80284	6.00196
	2.92627	0.80165	231.546			146.2	0.80295	6.03842
	2.9297	0.80183	231.474			146.37	0.80295	6.186
	2.93313	0.80163	231.386			146.54	0.8024	6.30792
	2.93655	0.80157	231.694			146.71	0.80285	6.37362
	2.93997	0.80204	231.198			146.88	0.80276	6.46443
	2.9434	0.80217	231.459			147.05	0.80297	6.58025
	2.94683	0.80206	231.747			147.22	0.80271	6.70215
	2.95025	0.80231	231.265			147.39	0.80286	6.79919
	2.95367	0.80217	231.67			147.57	0.80236	6.85334
	2.9571	0.80265	231.482			147.74	0.80269	6.95542
	2.96053	0.80241	231.987			147.91	0.80278	7.08433
	2.96395	0.80206	230.927			148.08	0.80275	7.21062
	2.96738	0.80161	231.209			148.25	0.80268	7.29223
	2.9708	0.80205	232.263			148.42	0.80243	7.45677
	2.97423	0.8022	231.119			148.59	0.80253	7.57095
	2.97765	0.80183	231.409			148.76	0.80271	7.70445
	2.98108	0.80227	231.973			148.93	0.80266	7.80868
	2.9845	0.80237	231.242			149.1	0.8028	7.96319
	2.98793	0.80173	231.683			149.28	0.80243	8.09513
	2.99135	0.80216	231.373			149.45	0.80302	8.21984
	2.99478	0.80145	231.71			149.62	0.80289	8.40848
						149.79	0.80312	8.57789
						149.96	0.80302	8.67754
						150.13	0.80284	8.81584
						150.3	0.80284	8.98168
						150.47	0.80251	9.17109
						150.64	0.80216	9.31611
						150.81	0.80219	9.49654
						150.99	0.80225	9.68466
						151.16	0.80258	9.81609
						151.33	0.80231	10.0127
						151.5	0.80234	10.1433
						151.67	0.8028	10.3405
						151.84	0.8026	10.4447
						152.01	0.80255	10.624
						152.18	0.80273	10.7832
						152.35	0.80267	10.9713
						152.52	0.80314	11.2336
						152.7	0.80314	11.4013
						152.87	0.80318	11.6091
						153.04	0.80275	11.7429
						153.21	0.80297	11.9736
						153.38	0.80266	12.1528
						153.55	0.80256	12.4128
						153.72	0.80263	12.5652
						153.89	0.80258	12.7161
						154.06	0.80266	12.9151
						154.23	0.8027	13.1081
						154.41	0.80282	13.3437
						154.58	0.80264	13.6217
						154.75	0.80269	13.7554
						154.92	0.80238	14.0046
						155.09	0.8028	14.2395
						155.26	0.80273	14.452
						155.43	0.80254	14.6655
						155.6	0.8024	14.9581
						155.77	0.80232	15.1781
						155.94	0.80222	15.3701
						156.12	0.80234	15.6136
						156.29	0.80234	15.8688
						156.46	0.80211	16.1103
						156.63	0.80239	16.3202
						156.8	0.80238	16.503
						156.97	0.8022	16.8125
						157.14	0.8028	17.0651
						157.31	0.80219	17.3634
						157.48	0.80223	17.5946
						157.65	0.80268	17.8567
						157.83	0.80239	18.0674
						158	0.80222	18.3736
						158.17	0.80239	18.5898
						158.34	0.80208	18.8985
						158.51	0.80202	19.149
						158.68	0.80215	19.3648
						158.85	0.80197	19.6444
						159.02	0.80222	19.9154
						159.19	0.80215	20.1637
						159.36	0.80185	20.4273
						159.54	0.80211	20.6852
						159.71	0.80188	21.0086
						159.88	0.80248	21.2827
						160.05	0.80241	21.5656
						160.22	0.80226	21.872
						160.39	0.80231	22.132
						160.56	0.80246	22.3861
						160.73	0.80251	22.7049
						160.9	0.80234	22.9639
						161.07	0.80226	23.2321
						161.25	0.80231	23.5257
						161.42	0.80252	23.8548
						161.59	0.80283	24.14
						161.76	0.80299	24.3843
						161.93	0.80227	24.6844
						162.1	0.80232	25.0717
						162.27	0.80254	25.383
						162.44	0.80241	25.6471
						162.61	0.80224	25.9605
						162.78	0.80298	26.2857
						162.96	0.80241	26.6114
						163.13	0.80248	26.9189
						163.3	0.80259	27.2941
						163.47	0.80266	27.6019
						163.64	0.8027	27.9335
						163.81	0.80248	28.3334
						163.98	0.80257	28.6375
						164.15	0.80279	28.9152
						164.32	0.80289	29.242
						164.49	0.80245	29.5903
						164.67	0.80257	29.9319
						164.84	0.80265	30.2997
						165.01	0.80265	30.6162
						165.18	0.80229	30.9321
						165.35	0.80274	31.273
						165.52	0.80267	31.6246
						165.69	0.80223	31.9714
						165.86	0.80224	32.2314
						166.03	0.8024	32.5892
						166.2	0.80262	32.8883
						166.38	0.80203	33.2253
						166.55	0.80263	33.5828
						166.72	0.80264	33.9291
						166.89	0.80269	34.2383
						167.06	0.80247	34.5943
						167.23	0.80244	34.9262
						167.4	0.80287	35.2824
						167.57	0.80254	35.5714
						167.74	0.80265	35.911
						167.91	0.80216	36.25
						168.09	0.80231	36.5442
						168.26	0.80265	36.8943
						168.43	0.80284	37.2906
						168.6	0.80314	37.6107
						168.77	0.80289	37.9112
						168.94	0.80294	38.2911
						169.11	0.80298	38.5544
						169.28	0.80264	38.8778
						169.45	0.80252	39.24
						169.62	0.80255	39.5788
						169.79	0.80269	39.9266
						169.97	0.80259	40.2546
						170.14	0.80268	40.6537
						170.31	0.80269	41.0277
						170.48	0.8025	41.3434
						170.65	0.80229	41.6293
						170.82	0.80213	42.0384
						170.99	0.80223	42.3924
						171.16	0.8022	42.6796
						171.33	0.80229	43.06
						171.5	0.80266	43.3998
						171.68	0.80229	43.7322
						171.85	0.80233	44.0256
						172.02	0.80271	44.3304
						172.19	0.80294	44.7057
						172.36	0.80312	45.0542
						172.53	0.80301	45.38
						172.7	0.80289	45.7088
						172.87	0.80312	46.0868
						173.04	0.80295	46.3779
						173.21	0.80257	46.7105
						173.39	0.80214	47.1166
						173.56	0.80267	47.4253
						173.73	0.80245	47.7782
						173.9	0.80272	48.0981
						174.07	0.80271	48.4862
						174.24	0.80281	48.8245
						174.41	0.80258	49.1456
						174.58	0.80283	49.451
						174.75	0.80301	49.7877
						174.92	0.80304	50.1148
						175.1	0.80309	50.4895
						175.27	0.80318	50.8553
						175.44	0.80304	51.2231
						175.61	0.80311	51.5506
						175.78	0.80318	51.9122
						175.95	0.80278	52.2698
						176.12	0.8029	52.5775
						176.29	0.80297	52.9617
						176.46	0.8028	53.3644
						176.63	0.80334	53.6968
						176.81	0.80306	54.0888
						176.98	0.80306	54.3888
						177.15	0.80306	54.7355
						177.32	0.80288	55.1444
						177.49	0.80304	55.4591
						177.66	0.8028	55.7961
						177.83	0.80294	56.1097
						178	0.80229	56.4532
						178.17	0.80316	56.8107
						178.34	0.80276	57.176
						178.52	0.80235	57.5507
						178.69	0.80262	57.8292
						178.86	0.80301	58.2448
						179.03	0.80288	58.5786
						179.2	0.80311	58.9148
						179.37	0.80312	59.2603
						179.54	0.80258	59.5737
						179.71	0.80261	59.9354
						179.88	0.80311	60.2837
						180.05	0.80257	60.7346
						180.23	0.8029	61.0787
						180.4	0.80259	61.4054
						180.57	0.80302	61.7498
						180.74	0.80301	62.1066
						180.91	0.80271	62.4718
						181.08	0.80292	62.8335
						181.25	0.803	63.2123
						181.42	0.80291	63.5285
						181.59	0.8024	63.923
						181.76	0.80218	64.3152
						181.94	0.80237	64.6376
						182.11	0.80276	65.0028
						182.28	0.80227	65.3642
						182.45	0.80253	65.7441
						182.62	0.80279	66.0879
						182.79	0.80255	66.4299
						182.96	0.8026	66.7972
						183.13	0.80257	67.0973
						183.3	0.80232	67.4894
						183.47	0.80238	67.828
						183.65	0.80239	68.2343
						183.82	0.80231	68.5384
						183.99	0.80227	68.9526
						184.16	0.80255	69.303
						184.33	0.80277	69.6408
						184.5	0.80292	70.0094
						184.67	0.80277	70.387
						184.84	0.80273	70.7273
						185.01	0.80254	71.0738
						185.18	0.8025	71.3939
						185.36	0.80263	71.7273
						185.53	0.8025	72.1071
						185.7	0.80261	72.4154
						185.87	0.80291	72.7722
						186.04	0.80283	73.1097
						186.21	0.80276	73.516
						186.38	0.8027	73.8517
						186.55	0.80244	74.2083
						186.72	0.80268	74.5743
						186.89	0.80282	74.9128
						187.07	0.80285	75.2758
						187.24	0.80289	75.687
						187.41	0.80266	76.0039
						187.58	0.80274	76.3696
						187.75	0.80258	76.7382
						187.92	0.80258	77.0924
						188.09	0.80261	77.4379
						188.26	0.80284	77.7777
						188.43	0.80279	78.1265
						188.6	0.80262	78.5033
						188.78	0.80237	78.903
						188.95	0.80252	79.2849
						189.12	0.80262	79.635
						189.29	0.80281	79.9882
						189.46	0.80275	80.3128
						189.63	0.80271	80.6973
						189.8	0.80245	81.0587
						189.97	0.80272	81.3846
						190.14	0.80257	81.802
						190.31	0.80256	82.1506
						190.49	0.80293	82.5366
						190.66	0.80278	82.8866
						190.83	0.80253	83.2072
						191	0.80263	83.6208
						191.17	0.80238	83.9462
						191.34	0.80241	84.3638
						191.51	0.8025	84.6549
						191.68	0.80266	85.0289
						191.85	0.80273	85.392
						192.02	0.80296	85.7483
						192.2	0.80266	86.1666
						192.37	0.80272	86.5031
						192.54	0.80254	86.9048
						192.71	0.80258	87.2236
						192.88	0.80298	87.6124
						193.05	0.80304	87.9617
						193.22	0.80314	88.326
						193.39	0.80255	88.6417
						193.56	0.80251	89.0166
						193.73	0.80259	89.3316
						193.91	0.8025	89.7649
						194.08	0.8023	90.109
						194.25	0.80205	90.4728
						194.42	0.80222	90.8418
						194.59	0.80248	91.179
						194.76	0.80279	91.5638
						194.93	0.80261	91.9809
						195.1	0.80303	92.2809
						195.27	0.80307	92.6077
						195.44	0.80278	93.0035
						195.62	0.80283	93.3672
						195.79	0.80266	93.6936
						195.96	0.80262	94.1352
						196.13	0.80263	94.4989
						196.3	0.80231	94.891
						196.47	0.80242	95.2085
						196.64	0.80234	95.5743
						196.81	0.80241	95.9128
						196.98	0.80246	96.3366
						197.15	0.80255	96.6692
						197.33	0.80248	97.0235
						197.5	0.80276	97.4028
						197.67	0.80261	97.7546
						197.84	0.80278	98.0942
						198.01	0.8025	98.4592
						198.18	0.80271	98.8206
						198.35	0.80211	99.2412
						198.52	0.80219	99.6027
						198.69	0.80257	99.9815
						198.86	0.8023	100.333
						199.04	0.80237	100.721
						199.21	0.8023	101.082
						199.38	0.8022	101.418
						199.55	0.80203	101.783
						199.72	0.80202	102.196
						199.89	0.80208	102.508
						200.06	0.80213	102.862
						200.23	0.80218	103.228
						200.4	0.80236	103.591
						200.57	0.80206	103.925
						200.75	0.80205	104.337
						200.92	0.80189	104.685
						201.09	0.8019	105.016
						201.26	0.80173	105.367
						201.43	0.80201	105.755
						201.6	0.80196	106.101
						201.77	0.8021	106.468
						201.94	0.80206	106.775
						202.11	0.80216	107.121
						202.28	0.80225	107.444
						202.46	0.80224	107.816
						202.63	0.80225	108.146
						202.8	0.8022	108.564
						202.97	0.80248	108.921
						203.14	0.80259	109.27
						203.31	0.8028	109.598
						203.48	0.8028	109.993
						203.65	0.80262	110.348
						203.82	0.8025	110.719
						203.99	0.80274	111.022
						204.16	0.80247	111.383
						204.34	0.80264	111.77
						204.51	0.80212	112.076
						204.68	0.80252	112.502
						204.85	0.80223	112.85
						205.02	0.80219	113.237
						205.19	0.80231	113.566
						205.36	0.80231	113.916
						205.53	0.80255	114.291
						205.7	0.80269	114.614
						205.87	0.80268	114.951
						206.05	0.80275	115.339
						206.22	0.80264	115.705
						206.39	0.80275	116.029
						206.56	0.80258	116.358
						206.73	0.80295	116.688
						206.9	0.80328	117.072
						207.07	0.80277	117.454
						207.24	0.80262	117.702
						207.41	0.80246	118.065
						207.58	0.80232	118.434
						207.76	0.80244	118.83
						207.93	0.80247	119.147
						208.1	0.80254	119.454
						208.27	0.80231	119.826
						208.44	0.80243	120.203
						208.61	0.80314	120.555
						208.78	0.80289	120.93
						208.95	0.80274	121.255
						209.12	0.80263	121.586
						209.29	0.80265	121.953
						209.47	0.80291	122.302
						209.64	0.80274	122.657
						209.81	0.80239	123.003
						209.98	0.80261	123.342
						210.15	0.80252	123.714
						210.32	0.80246	124.027
						210.49	0.80215	124.4
						210.66	0.80235	124.722
						210.83	0.80251	125.075
						211	0.80254	125.415
						211.18	0.80222	125.691
						211.35	0.80204	126.071
						211.52	0.80237	126.406
						211.69	0.80255	126.692
						211.86	0.80228	127.046
						212.03	0.80221	127.412
						212.2	0.80225	127.729
						212.37	0.80212	128.038
						212.54	0.80213	128.416
						212.71	0.80232	128.77
						212.89	0.80218	129.052
						213.06	0.80244	129.414
						213.23	0.80236	129.8
						213.4	0.80259	130.162
						213.57	0.80235	130.46
						213.74	0.80256	130.844
						213.91	0.80246	131.122
						214.08	0.80245	131.505
						214.25	0.80231	131.831
						214.42	0.80237	132.204
						214.6	0.80256	132.501
						214.77	0.80253	132.843
						214.94	0.80217	133.165
						215.11	0.80197	133.512
						215.28	0.80218	133.878
						215.45	0.8023	134.192
						215.62	0.80236	134.527
						215.79	0.8025	134.891
						215.96	0.80253	135.249
						216.13	0.80219	135.541
						216.31	0.80227	135.81
						216.48	0.80218	136.184
						216.65	0.8019	136.549
						216.82	0.80228	136.849
						216.99	0.80233	137.157
						217.16	0.80197	137.415
						217.33	0.80186	137.803
						217.5	0.80249	138.127
						217.67	0.80242	138.449
						217.84	0.80232	138.783
						218.02	0.80189	139.142
						218.19	0.80213	139.408
						218.36	0.80209	139.752
						218.53	0.8022	140.079
						218.7	0.80228	140.379
						218.87	0.8021	140.703
						219.04	0.80205	141.044
						219.21	0.80205	141.396
						219.38	0.80201	141.675
						219.55	0.80213	141.999
						219.73	0.80208	142.308
						219.9	0.8017	142.618
						220.07	0.8022	142.938
						220.24	0.80225	143.253
						220.41	0.80238	143.556
						220.58	0.80244	143.925
						220.75	0.80219	144.226
						220.92	0.80248	144.497
						221.09	0.80224	144.839
						221.26	0.80261	145.111
						221.44	0.80257	145.469
						221.61	0.80224	145.816
						221.78	0.80222	146.077
						221.95	0.80255	146.376
						222.12	0.80227	146.717
						222.29	0.80258	147.025
						222.46	0.80258	147.311
						222.63	0.80286	147.667
						222.8	0.80301	147.999
						222.97	0.80289	148.244
						223.15	0.80284	148.606
						223.32	0.80289	148.878
						223.49	0.80277	149.213
						223.66	0.80278	149.532
						223.83	0.80293	149.8
						224	0.80287	150.078
						224.17	0.80293	150.359
						224.34	0.80292	150.71
						224.51	0.80301	151.001
						224.68	0.80284	151.26
						224.86	0.80247	151.619
						225.03	0.80229	151.861
						225.2	0.80274	152.219
						225.37	0.80252	152.432
						225.54	0.80269	152.775
						225.71	0.80252	153.061
						225.88	0.80229	153.39
						226.05	0.80205	153.656
						226.22	0.8023	153.968
						226.39	0.80239	154.239
						226.57	0.80243	154.565
						226.74	0.80227	154.887
						226.91	0.80198	155.137
						227.08	0.80177	155.45
						227.25	0.80194	155.711
						227.42	0.80231	156.03
						227.59	0.80235	156.298
						227.76	0.80244	156.657
						227.93	0.80213	156.897
						228.1	0.80207	157.184
						228.28	0.80249	157.468
						228.45	0.80215	157.754
						228.62	0.80219	158.009
						228.79	0.80225	158.331
						228.96	0.80214	158.569
						229.13	0.80232	158.829
						229.3	0.802	159.109
						229.47	0.80194	159.439
						229.64	0.80211	159.702
						229.81	0.80183	159.955
						229.99	0.80207	160.246
						230.16	0.80221	160.559
						230.33	0.80225	160.774
						230.5	0.80239	161.016
						230.67	0.80235	161.366
						230.84	0.80191	161.588
						231.01	0.80226	161.943
						231.18	0.80224	162.162
						231.35	0.8025	162.44
						231.52	0.80185	162.776
						231.7	0.8018	163.015
						231.87	0.80225	163.284
						232.04	0.80196	163.541
						232.21	0.80236	163.807
						232.38	0.80235	164.079
						232.55	0.80235	164.36
						232.72	0.80233	164.637
						232.89	0.80224	164.89
						233.06	0.80207	165.128
						233.23	0.80202	165.398
						233.41	0.80248	165.71
						233.58	0.80247	165.946
						233.75	0.80233	166.202
						233.92	0.80246	166.472
						234.09	0.80283	166.738
						234.26	0.80251	166.959
						234.43	0.80218	167.198
						234.6	0.80228	167.496
						234.77	0.80212	167.739
						234.94	0.80233	168.035
						235.12	0.80208	168.262
						235.29	0.802	168.495
						235.46	0.80203	168.754
						235.63	0.80228	169.04
						235.8	0.80251	169.277
						235.97	0.80239	169.551
						236.14	0.8023	169.742
						236.31	0.80277	170.029
						236.48	0.80289	170.265
						236.65	0.80242	170.505
						236.83	0.80225	170.787
						237	0.80234	171.005
						237.17	0.80222	171.213
						237.34	0.8021	171.546
						237.51	0.80232	171.749
						237.68	0.80247	172.04
						237.85	0.80204	172.215
						238.02	0.80235	172.418
						238.19	0.80219	172.708
						238.36	0.8022	172.98
						238.53	0.8021	173.212
						238.71	0.80216	173.469
						238.88	0.80238	173.69
						239.05	0.80234	173.929
						239.22	0.80205	174.149
						239.39	0.80191	174.476
						239.56	0.80227	174.638
						239.73	0.80184	174.953
						239.9	0.80205	175.141
						240.07	0.80216	175.486
						240.24	0.80219	175.661
						240.42	0.80195	175.864
						240.59	0.80193	176.076
						240.76	0.8023	176.334
						240.93	0.80215	176.544
						241.1	0.80204	176.747
						241.27	0.80265	177.002
						241.44	0.80258	177.221
						241.61	0.80254	177.472
						241.78	0.80232	177.673
						241.95	0.80243	177.848
						242.13	0.80252	178.137
						242.3	0.80262	178.366
						242.47	0.8022	178.593
						242.64	0.80208	178.785
						242.81	0.80236	179.074
						242.98	0.80229	179.238
						243.15	0.80241	179.561
						243.32	0.80216	179.695
						243.49	0.80239	179.953
						243.66	0.80284	180.131
						243.84	0.80257	180.371
						244.01	0.80227	180.592
						244.18	0.80251	180.806
						244.35	0.80254	181.03
						244.52	0.80251	181.23
						244.69	0.80254	181.494
						244.86	0.80242	181.672
						245.03	0.8028	181.876
						245.2	0.8028	182.112
						245.37	0.80281	182.291
						245.55	0.80269	182.514
						245.72	0.80315	182.726
						245.89	0.80255	182.981
						246.06	0.8026	183.168
						246.23	0.80256	183.364
						246.4	0.80273	183.585
						246.57	0.80284	183.826
						246.74	0.8023	184.037
						246.91	0.80246	184.175
						247.08	0.80205	184.379
						247.26	0.80198	184.599
						247.43	0.80218	184.775
						247.6	0.8026	184.987
						247.77	0.8023	185.192
						247.94	0.80211	185.375
						248.11	0.80243	185.564
						248.28	0.80263	185.751
						248.45	0.80264	185.969
						248.62	0.80263	186.186
						248.79	0.80225	186.414
						248.97	0.80234	186.546
						249.14	0.80221	186.783
						249.31	0.80224	186.925
						249.48	0.80225	187.13
						249.65	0.80212	187.325
						249.82	0.80211	187.584
						249.99	0.80197	187.748
						250.16	0.80217	187.908
						250.33	0.80203	188.089
						250.5	0.80213	188.302
						250.68	0.80204	188.529
						250.85	0.80197	188.65
						251.02	0.80219	188.885
						251.19	0.80212	189.081
						251.36	0.80216	189.282
						251.53	0.80255	189.417
						251.7	0.80231	189.64
						251.87	0.8021	189.818
						252.04	0.80234	190.032
						252.21	0.80196	190.188
						252.39	0.80243	190.377
						252.56	0.80227	190.61
						252.73	0.80245	190.759
						252.9	0.80234	190.915
						253.07	0.80187	191.087
						253.24	0.80203	191.329
						253.41	0.80187	191.475
						253.58	0.80198	191.687
						253.75	0.80233	191.841
						253.92	0.80244	191.961
						254.1	0.80205	192.154
						254.27	0.80212	192.364
						254.44	0.80237	192.526
						254.61	0.80213	192.703
						254.78	0.80172	192.876
						254.95	0.802	193.065
						255.12	0.80198	193.202
						255.29	0.80208	193.365
						255.46	0.80186	193.552
						255.63	0.80158	193.709
						255.81	0.80215	193.851
						255.98	0.80249	194.063
						256.15	0.80226	194.2
						256.32	0.80203	194.336
						256.49	0.8021	194.535
						256.66	0.80229	194.654
						256.83	0.80241	194.83
						257	0.80261	195.065
						257.17	0.80243	195.219
						257.34	0.80253	195.358
						257.52	0.80227	195.516
						257.69	0.80252	195.724
						257.86	0.80225	195.87
						258.03	0.80249	196.032
						258.2	0.80226	196.141
						258.37	0.80203	196.3
						258.54	0.80208	196.462
						258.71	0.80221	196.618
						258.88	0.80243	196.775
						259.05	0.80245	196.954
						259.23	0.80231	197.129
						259.4	0.80218	197.252
						259.57	0.80243	197.456
						259.74	0.80205	197.611
						259.91	0.80211	197.778
						260.08	0.80216	197.879
						260.25	0.80212	198.089
						260.42	0.80215	198.208
						260.59	0.80221	198.367
						260.76	0.80228	198.499
						260.94	0.80242	198.7
						261.11	0.8023	198.815
						261.28	0.80238	198.893
						261.45	0.80233	199.116
						261.62	0.80254	199.237
						261.79	0.80205	199.437
						261.96	0.80207	199.526
						262.13	0.80221	199.679
						262.3	0.80174	199.843
						262.47	0.80188	199.935
						262.65	0.80161	200.108
						262.82	0.80175	200.21
						262.99	0.80221	200.316
						263.16	0.80182	200.437
						263.33	0.80208	200.594
						263.5	0.80189	200.735
						263.67	0.80208	200.9
						263.84	0.80204	201.023
						264.01	0.80212	201.126
						264.18	0.80224	201.267
						264.36	0.80221	201.435
						264.53	0.80191	201.556
						264.7	0.80194	201.686
						264.87	0.80201	201.881
						265.04	0.80215	202.012
						265.21	0.80188	202.152
						265.38	0.80203	202.28
						265.55	0.80205	202.416
						265.72	0.80211	202.488
						265.89	0.80189	202.664
						266.07	0.80198	202.776
						266.24	0.8017	202.926
						266.41	0.802	203.056
						266.58	0.80192	203.225
						266.75	0.80202	203.367
						266.92	0.80195	203.467
						267.09	0.8021	203.525
						267.26	0.80204	203.659
						267.43	0.80183	203.859
						267.6	0.80151	203.954
						267.78	0.80176	204.057
						267.95	0.80172	204.236
						268.12	0.80199	204.338
						268.29	0.80189	204.441
						268.46	0.80196	204.551
						268.63	0.80207	204.637
						268.8	0.80187	204.799
						268.97	0.80206	204.952
						269.14	0.80183	205.028
						269.31	0.80186	205.219
						269.49	0.80186	205.253
						269.66	0.80182	205.445
						269.83	0.80213	205.485
						270	0.80222	205.609
						270.17	0.80243	205.773
						270.34	0.80179	205.831
						270.51	0.80194	205.977
						270.68	0.80194	206.189
						270.85	0.802	206.217
						271.02	0.80187	206.307
						271.2	0.8016	206.489
						271.37	0.80154	206.588
						271.54	0.80143	206.709
						271.71	0.80191	206.811
						271.88	0.80183	206.927
						272.05	0.80197	207.016
						272.22	0.80224	207.13
						272.39	0.80223	207.23
						272.56	0.80206	207.361
						272.73	0.8021	207.503
						272.9	0.80221	207.633
						273.08	0.8022	207.704
						273.25	0.80213	207.78
						273.42	0.80272	207.899
						273.59	0.80222	207.997
						273.76	0.80234	208.109
						273.93	0.80264	208.25
						274.1	0.80251	208.314
						274.27	0.8025	208.455
						274.44	0.80259	208.567
						274.61	0.80248	208.649
						274.79	0.80219	208.725
						274.96	0.80216	208.902
						275.13	0.80205	208.962
						275.3	0.80205	209.027
						275.47	0.8022	209.206
						275.64	0.80227	209.315
						275.81	0.80226	209.357
						275.98	0.80257	209.47
						276.15	0.80239	209.613
						276.32	0.80268	209.726
						276.5	0.80272	209.846
						276.67	0.80267	209.941
						276.84	0.80255	210.016
						277.01	0.80246	210.117
						277.18	0.8024	210.204
						277.35	0.80221	210.243
						277.52	0.80246	210.402
						277.69	0.80186	210.53
						277.86	0.80172	210.604
						278.03	0.80183	210.655
						278.21	0.80186	210.762
						278.38	0.80223	210.89
						278.55	0.80201	210.958
						278.72	0.80167	211.112
						278.89	0.80216	211.19
						279.06	0.80236	211.259
						279.23	0.80258	211.337
						279.4	0.80242	211.417
						279.57	0.80253	211.51
						279.74	0.80218	211.624
						279.92	0.8022	211.725
						280.09	0.80234	211.772
						280.26	0.80183	211.866
						280.43	0.80197	211.968
						280.6	0.802	212.107
						280.77	0.80161	212.166
						280.94	0.80185	212.24
						281.11	0.80218	212.342
						281.28	0.80234	212.387
						281.45	0.80195	212.533
						281.63	0.802	212.588
						281.8	0.80216	212.732
						281.97	0.80219	212.781
						282.14	0.80226	212.839
						282.31	0.80258	212.924
						282.48	0.8022	213.098
						282.65	0.80252	213.125
						282.82	0.80272	213.229
						282.99	0.80242	213.266
						283.16	0.80248	213.374
						283.34	0.80261	213.447
						283.51	0.80272	213.495
						283.68	0.80261	213.61
						283.85	0.80248	213.689
						284.02	0.8025	213.825
						284.19	0.80239	213.885
						284.36	0.80271	213.924
						284.53	0.80283	214.021
						284.7	0.80251	214.128
						284.87	0.80242	214.207
						285.05	0.80296	214.311
						285.22	0.80242	214.349
						285.39	0.8019	214.425
						285.56	0.80205	214.49
						285.73	0.80224	214.552
						285.9	0.80228	214.647
						286.07	0.80232	214.717
						286.24	0.80211	214.784
						286.41	0.80218	214.875
						286.58	0.80248	214.939
						286.76	0.80273	215.004
						286.93	0.80225	215.118
						287.1	0.80245	215.148
						287.27	0.80235	215.324
						287.44	0.80219	215.312
						287.61	0.8025	215.426
						287.78	0.80256	215.51
						287.95	0.8023	215.62
						288.12	0.80217	215.608
						288.29	0.80252	215.714
						288.47	0.80256	215.714
						288.64	0.80226	215.797
						288.81	0.80232	215.858
						288.98	0.80236	215.989
						289.15	0.80233	216.013
						289.32	0.8025	216.142
						289.49	0.80249	216.206
						289.66	0.80286	216.266
						289.83	0.80274	216.352
						290	0.80236	216.437
						290.18	0.8025	216.459
						290.35	0.80241	216.556
						290.52	0.80264	216.64
						290.69	0.80263	216.662
						290.86	0.80272	216.816
						291.03	0.8026	216.802
						291.2	0.80272	216.822
						291.37	0.80265	216.888
						291.54	0.80268	216.983
						291.71	0.80279	217.059
						291.89	0.80255	217.177
						292.06	0.80238	217.244
						292.23	0.80213	217.259
						292.4	0.80209	217.351
						292.57	0.80214	217.359
						292.74	0.80225	217.444
						292.91	0.80188	217.601
						293.08	0.80233	217.601
						293.25	0.80222	217.681
						293.42	0.80219	217.698
						293.6	0.80271	217.819
						293.77	0.80274	217.907
						293.94	0.80246	217.871
						294.11	0.80239	217.943
						294.28	0.80253	217.969
						294.45	0.80242	218.057
						294.62	0.80247	218.097
						294.79	0.80236	218.204
						294.96	0.80228	218.252
						295.13	0.80229	218.344
						295.31	0.80257	218.356
						295.48	0.80268	218.417
						295.65	0.80225	218.531
						295.82	0.80252	218.529
						295.99	0.80208	218.631
						296.16	0.80216	218.683
						296.33	0.80234	218.759
						296.5	0.8023	218.806
						296.67	0.80208	218.877
						296.84	0.80208	218.908
						297.02	0.80231	218.95
						297.19	0.80258	219.094
						297.36	0.80238	219.089
						297.53	0.80209	219.169
						297.7	0.80207	219.265
						297.87	0.80221	219.266
						298.04	0.80244	219.297
						298.21	0.8025	219.421
						298.38	0.80228	219.46
						298.55	0.80255	219.453
						298.73	0.80219	219.584
						298.9	0.80225	219.627
						299.07	0.80255	219.692
						299.24	0.80239	219.763
						299.41	0.80255	219.769
						299.58	0.80251	219.809
						299.75	0.80217	219.856
						299.92	0.80224	219.923
						300.09	0.80226	219.947
						300.26	0.80211	220.078
						300.44	0.802	220.104
						300.61	0.80199	220.144
						300.78	0.80195	220.223
						300.95	0.80205	220.223
						301.12	0.80215	220.324
						301.29	0.80191	220.378
						301.46	0.80208	220.422
						301.63	0.80194	220.481
						301.8	0.80213	220.55
						301.97	0.80235	220.613
						302.15	0.80243	220.695
						302.32	0.80263	220.681
						302.49	0.80258	220.771
						302.66	0.80258	220.85
						302.83	0.80255	220.834
						303	0.80257	220.882
						303.17	0.80236	220.981
						303.34	0.80228	221.015
						303.51	0.80271	221.063
						303.68	0.8024	221.116
						303.86	0.80249	221.12
						304.03	0.80226	221.197
						304.2	0.80253	221.235
						304.37	0.8025	221.24
						304.54	0.80247	221.4
						304.71	0.80221	221.391
						304.88	0.80247	221.409
						305.05	0.80259	221.485
						305.22	0.80239	221.525
						305.39	0.8023	221.557
						305.56	0.80241	221.648
						305.74	0.80235	221.699
						305.91	0.80254	221.714
						306.08	0.80258	221.769
						306.25	0.80276	221.792
						306.42	0.80254	221.804
						306.59	0.80234	221.958
						306.76	0.80251	221.994
						306.93	0.80249	221.994
						307.1	0.80266	222.025
						307.27	0.80219	222.105
						307.45	0.80259	222.174
						307.62	0.80239	222.147
						307.79	0.80233	222.235
						307.96	0.80263	222.274
						308.13	0.80246	222.377
						308.3	0.80279	222.358
						308.47	0.80262	222.408
						308.64	0.80248	222.482
						308.81	0.80255	222.562
						308.98	0.80212	222.578
						309.16	0.80206	222.646
						309.33	0.80235	222.677
						309.5	0.80239	222.698
						309.67	0.80299	222.753
						309.84	0.8026	222.829
						310.01	0.80251	222.813
						310.18	0.80257	222.917
						310.35	0.80249	222.919
						310.52	0.8026	222.956
						310.69	0.80238	222.993
						310.87	0.80226	223.035
						311.04	0.80231	223.113
						311.21	0.80261	223.07
						311.38	0.80243	223.18
						311.55	0.80212	223.198
						311.72	0.80261	223.264
						311.89	0.80246	223.306
						312.06	0.80218	223.322
						312.23	0.8026	223.387
						312.4	0.80265	223.41
						312.58	0.80265	223.485
						312.75	0.80282	223.489
						312.92	0.80269	223.509
						313.09	0.80216	223.589
						313.26	0.80224	223.576
						313.43	0.80243	223.609
						313.6	0.80232	223.622
						313.77	0.8025	223.689
						313.94	0.80235	223.73
						314.11	0.80266	223.736
						314.29	0.80288	223.851
						314.46	0.80272	223.845
						314.63	0.80287	223.899
						314.8	0.80252	223.924
						314.97	0.80257	224.007
						315.14	0.80272	224.033
						315.31	0.80243	224.038
						315.48	0.80281	224.04
						315.65	0.80296	224.138
						315.82	0.80237	224.093
						316	0.80203	224.142
						316.17	0.80244	224.222
						316.34	0.80214	224.278
						316.51	0.80257	224.312
						316.68	0.80239	224.395
						316.85	0.80245	224.392
						317.02	0.80276	224.455
						317.19	0.8024	224.425
						317.36	0.80229	224.487
						317.53	0.80232	224.504
						317.71	0.80201	224.527
						317.88	0.8023	224.54
						318.05	0.80235	224.6
						318.22	0.80231	224.614
						318.39	0.80229	224.65
						318.56	0.8023	224.706
						318.73	0.8026	224.718
						318.9	0.80234	224.799
						319.07	0.80228	224.839
						319.24	0.80217	224.748
						319.42	0.80189	224.882
						319.59	0.80209	224.932
						319.76	0.80181	225.005
						319.93	0.80194	224.978
						320.1	0.80195	224.991
						320.27	0.80201	225.051
						320.44	0.8018	225.105
						320.61	0.80166	225.181
						320.78	0.80186	225.17
						320.95	0.80192	225.202
						321.13	0.80213	225.203
						321.3	0.8023	225.291
						321.47	0.8021	225.294
						321.64	0.80209	225.369
						321.81	0.80258	225.407
						321.98	0.80228	225.383
						322.15	0.80211	225.426
						322.32	0.80216	225.405
						322.49	0.8024	225.445
						322.66	0.80253	225.535
						322.84	0.8022	225.552
						323.01	0.80242	225.54
						323.18	0.80225	225.597
						323.35	0.80228	225.623
						323.52	0.80225	225.684
						323.69	0.8021	225.685
						323.86	0.80186	225.745
						324.03	0.80215	225.781
						324.2	0.80218	225.777
						324.37	0.80245	225.763
						324.55	0.8022	225.848
						324.72	0.80232	225.951
						324.89	0.80198	225.944
						325.06	0.80224	225.977
						325.23	0.80228	225.911
						325.4	0.80183	226.002
						325.57	0.8023	225.972
						325.74	0.80224	226.027
						325.91	0.80247	226.107
						326.08	0.8023	226.125
						326.26	0.80253	226.088
						326.43	0.80236	226.185
						326.6	0.80239	226.212
						326.77	0.80238	226.226
						326.94	0.80205	226.219
						327.11	0.80228	226.255
						327.28	0.80229	226.308
						327.45	0.80238	226.338
						327.62	0.80283	226.358
						327.79	0.80268	226.375
						327.97	0.80244	226.339
						328.14	0.80237	226.366
						328.31	0.80248	226.375
						328.48	0.80246	226.435
						328.65	0.80237	226.528
						328.82	0.80262	226.486
						328.99	0.8027	226.493
						329.16	0.80266	226.507
						329.33	0.80281	226.566
						329.5	0.80282	226.631
						329.68	0.80253	226.593
						329.85	0.8023	226.646
						330.02	0.80266	226.686
						330.19	0.80267	226.729
						330.36	0.80262	226.78
						330.53	0.80271	226.792
						330.7	0.80269	226.816
						330.87	0.80266	226.855
						331.04	0.8024	226.858
						331.21	0.80258	226.851
						331.39	0.80263	226.863
						331.56	0.80238	226.965
						331.73	0.80205	226.947
						331.9	0.80248	226.963
						332.07	0.80248	227.022
						332.24	0.80239	227.042
						332.41	0.80225	227.061
						332.58	0.802	227.049
						332.75	0.80217	227.024
						332.92	0.80203	227.095
						333.1	0.80246	227.157
						333.27	0.80213	227.158
						333.44	0.80215	227.165
						333.61	0.80251	227.17
						333.78	0.80252	227.203
						333.95	0.80228	227.204
						334.12	0.80209	227.254
						334.29	0.80225	227.225
						334.46	0.8022	227.264
						334.63	0.80209	227.297
						334.81	0.80226	227.317
						334.98	0.80231	227.37
						335.15	0.80221	227.287
						335.32	0.80213	227.337
						335.49	0.80261	227.337
						335.66	0.80246	227.411
						335.83	0.80247	227.396
						336	0.80252	227.475
						336.17	0.80252	227.446
						336.34	0.80249	227.538
						336.52	0.80214	227.565
						336.69	0.8025	227.552
						336.86	0.80214	227.647
						337.03	0.80233	227.593
						337.2	0.80241	227.613
						337.37	0.80226	227.675
						337.54	0.80206	227.687
						337.71	0.80197	227.68
						337.88	0.80221	227.673
						338.05	0.80198	227.736
						338.23	0.80228	227.735
						338.4	0.8027	227.778
						338.57	0.80265	227.768
						338.74	0.80215	227.765
						338.91	0.8022	227.82
						339.08	0.802	227.844
						339.25	0.80204	227.799
						339.42	0.80187	227.815
						339.59	0.80173	227.841
						339.76	0.80191	227.88
						339.93	0.80183	227.92
						340.11	0.80204	227.882
						340.28	0.80228	227.994
						340.45	0.80203	227.952
						340.62	0.80193	227.985
						340.79	0.80223	227.976
						340.96	0.8021	228.035
						341.13	0.80183	228.063
						341.3	0.80157	228.065
[truncated: 929 more rows]

## Sheet: Figure 1d
	Left part - forward scan					Right part - backward scan
Axis	x	y	y		Axis	x	y	y
Parameter	Time	VG	ID		Parameter	Time	VG	ID
Unit	ms	V	μA		Unit	ms	V	μA
	0	0.00439	0.48573			7.1	0.9	-0.0274075
	0.00342	0.00427	0.33299			17.1	0.9	-0.0295094
	0.00685	0.00392	0.61349			27.12	0.9	-0.0316112
	0.01028	0.00408	0.39868			37.15	0.9	-0.0316112
	0.0137	0.00423	0.36511			47.1	0.9	-0.0358148
	0.01712	0.00412	0.50629			57.05	0.9	-0.0211021
	0.02055	0.00374	0.47524			67.06	0.9	-0.0253057
	0.02397	0.00353	0.50373			77.08	0.9	-0.0316112
	0.0274	0.00358	0.45561			87.05	0.9	-0.033713
	0.03082	0.00353	0.36214			97	0.9	-0.0316112
	0.03425	0.00375	0.52792			107	0.9	-0.0295094
	0.03767	0.00438	0.53857			117.02	0.9	-0.0400185
	0.0411	0.00416	0.19701			127.01	0.9	-0.0274075
	0.04453	0.00403	0.44777			136.96	0.9	-0.0295094
	0.04795	0.00457	0.52945			146.96	0.9	-0.0295094
	0.05137	0.0042	0.39745			156.99	0.9	-0.0274075
	0.0548	0.00426	0.46411			167.01	0.9	-0.0274075
	0.05823	0.00422	0.5187			176.96	0.9	-0.0253057
	0.06165	0.0041	0.44392			186.96	0.9	-0.0274075
	0.06507	0.00412	0.3432			196.99	0.9	-0.033713
	0.0685	0.00441	0.57255			207.01	0.9	-0.0190002
	0.07193	0.00427	0.5722			216.96	0.9	-0.0274075
	0.07535	0.0039	0.41983			226.96	0.9	-0.0274075
	0.07877	0.00389	0.46049			236.99	0.9	-0.0400185
	0.0822	0.00377	0.38259			247.02	0.9	-0.0316112
	0.08563	0.00375	0.51359			256.97	0.9	-0.0232039
	0.08905	0.00341	0.37318			266.98	0.9	-0.033713
	0.09247	0.00417	0.35122			276.99	0.9	-0.0295094
	0.0959	0.00394	0.61932			287.03	0.9	-0.033713
	0.09932	0.00397	0.33537			296.97	0.9	-0.0274075
	0.10275	0.00363	0.4936			306.97	0.9	-0.0253057
	0.10618	0.00389	0.5192			317	0.9	-0.0253057
	0.1096	0.00455	0.33376			327.03	0.9	-0.0253057
	0.11302	0.00379	0.47958			336.97	0.9	-0.0232039
	0.11645	0.00432	0.45577			346.92	0.9	-0.0295094
	0.11988	0.00425	0.44007			356.93	0.9	-0.0232039
	0.1233	0.00375	0.43123			366.95	0.9	-0.0316112
	0.12672	0.00433	0.48375			376.92	0.9	-0.0295094
	0.13015	0.00375	0.43731			386.87	0.9	-0.0295094
	0.13358	0.00462	0.41817			396.87	0.9	-0.0295094
	0.137	0.00448	0.54641			406.89	0.9	-0.0295094
	0.14042	0.00401	0.3697			416.89	0.9	-0.0232039
	0.14385	0.00439	0.53076			426.85	0.9	-0.0253057
	0.14728	0.0045	0.57964			436.85	0.9	-0.0232039
	0.1507	0.00406	0.46834			446.88	0.9	-0.0316112
	0.15412	0.00448	0.45786			456.9	0.9	-0.0358148
	0.15755	0.00408	0.48241			466.85	0.9	-0.0316112
	0.16097	0.00427	0.2573			476.86	0.9	-0.0274075
	0.1644	0.0046	0.55757			486.89	0.9	-0.033713
	0.16782	0.00435	0.50472			496.91	0.9	-0.0295094
	0.17125	0.00369	0.3684			506.86	0.9	-0.0274075
	0.17467	0.00391	0.55965			516.85	0.49	0.874314
	0.1781	0.00396	0.49522			526.84	0.49	0.592656
	0.18153	0.00351	0.44115			536.87	0.49	0.432909
	0.18495	0.00328	0.36437			546.81	0.49	0.319405
	0.18837	0.00319	0.61545			556.76	0.49	0.258449
	0.1918	0.00342	0.26788			566.76	0.49	0.222716
	0.19523	0.0034	0.53299			576.79	0.49	0.195391
	0.19865	0.00321	0.67621			586.76	0.49	0.174372
	0.20207	0.00343	0.35017			596.7	0.49	0.176474
	0.2055	0.00375	0.41972			606.7	0.49	0.155454
	0.20893	0.00333	0.57449			616.73	0.49	0.153352
	0.21235	0.00439	0.40941			626.75	0.49	0.132333
	0.21577	0.00372	0.48555			636.7	0.49	0.134435
	0.2192	0.00317	0.49554			646.7	0.49	0.126027
	0.22263	0.00328	0.52444			656.73	0.49	0.121823
	0.22605	0.00298	0.39785			666.75	0.49	0.115518
	0.22947	0.0038	0.42851			676.71	0.49	0.123925
	0.2329	0.00406	0.43867			686.71	0.49	0.109212
	0.23632	0.00393	0.40689			696.74	0.49	0.105008
	0.23975	0.0034	0.6029			706.77	0.49	0.10711
	0.24318	0.004	0.34664			716.72	0.49	0.102906
	0.2466	0.00371	0.56444			726.72	0.49	0.100804
	0.25002	0.00369	0.44112			736.75	0.49	0.100804
	0.25345	0.00303	0.1984			746.78	0.49	0.0923966
	0.25688	0.00299	0.52136			756.73	0.49	0.10711
	0.2603	0.00337	0.56643			766.73	0.49	0.0881929
	0.26372	0.0035	0.25809			776.75	0.49	0.102906
	0.26715	0.00402	0.51757			786.78	0.49	0.0923966
	0.27058	0.00434	0.49799			796.74	0.49	0.100804
	0.274	0.00401	0.21458			806.74	0.49	0.100804
	0.27742	0.0039	0.53872			816.76	0.49	0.0987022
	0.28085	0.00413	0.42956			826.8	0.49	0.0860911
	0.28428	0.00405	0.32493			836.75	0.49	0.0987022
	0.2877	0.00369	0.47587			846.76	0.49	0.0966002
	0.29112	0.00357	0.50759			856.79	0.49	0.10711
	0.29455	0.00333	0.42766			866.82	0.49	0.100804
	0.29798	0.00379	0.34302			876.77	0.49	0.0923966
	0.3014	0.0038	0.5726			886.77	0.49	0.105008
	0.30482	0.00356	0.38805			896.8	0.49	0.0987022
	0.30825	0.00407	0.44148			906.83	0.49	0.0966002
	0.31167	0.00414	0.46438			916.78	0.49	0.100804
	0.3151	0.00395	0.32768			926.78	0.49	0.0944984
	0.31853	0.00424	0.70419			936.79	0.49	0.105008
	0.32195	0.0033	0.32564			946.84	0.49	0.105008
	0.32537	0.00379	0.4307			956.79	0.49	0.105008
	0.3288	0.00375	0.58325			966.79	0.49	0.102906
	0.33223	0.00346	0.48827			976.8	0.49	0.102906
	0.33565	0.00375	0.37381			986.85	0.49	0.10711
	0.33907	0.00402	0.42978			996.8	0.49	0.115518
	0.3425	0.00403	0.42066			1006.8	0.49	0.111314
	0.34593	0.00426	0.45533			1016.81	0.49	0.121823
	0.34935	0.00442	0.2387			1026.85	0.49	0.126027
	0.35277	0.00404	0.59428			1036.79	0.49	0.134435
	0.3562	0.00425	0.48378			1046.75	0.49	0.132333
	0.35963	0.00373	0.4065			1056.76	0.49	0.144945
	0.36305	0.00331	0.62735			1066.78	0.49	0.153352
	0.36647	0.00352	0.38369			1076.76	0.49	0.168066
	0.3699	0.00369	0.55126			1086.71	0.49	0.168066
	0.37332	0.00359	0.46019			1096.71	0.49	0.182779
	0.37675	0.00384	0.62312			1106.74	0.49	0.193289
	0.38018	0.00376	0.46832			1116.72	0.49	0.205901
	0.3836	0.00455	0.37166			1126.67	0.49	0.222716
	0.38702	0.00435	0.72463			1136.66	0.49	0.235328
	0.39045	0.00405	0.35261			1146.71	0.49	0.258449
	0.39388	0.00384	0.44712			1156.73	0.49	0.275264
	0.3973	0.00388	0.48334			1166.68	0.49	0.285774
	0.40072	0.0036	0.27481			1176.67	0.49	0.306793
	0.40415	0.00415	0.56929			1186.7	0.49	0.323609
	0.40758	0.00387	0.40508			1196.73	0.49	0.359341
	0.411	0.00382	0.44272			1206.68	0.49	0.365647
	0.41442	0.004	0.4731			1216.69	0.49	0.395074
	0.41785	0.00407	0.21501			1226.71	0.49	0.41189
	0.42128	0.00383	0.41968			1236.74	0.49	0.445521
	0.4247	0.00369	0.55062			1246.7	0.49	0.470744
	0.42812	0.0038	0.45174			1256.7	0.49	0.487559
	0.43155	0.00369	0.34921			1266.73	0.49	0.519088
	0.43498	0.00357	0.30707			1276.76	0.49	0.548515
	0.4384	0.00369	0.58011			1286.72	0.49	0.57584
	0.44182	0.00313	0.28751			1296.71	0.49	0.603165
	0.44525	0.0031	0.39958			1306.74	0.49	0.626287
	0.44867	0.00376	0.53796			1316.77	0.49	0.657816
	0.4521	0.00342	0.29751			1326.73	0.49	0.691446
	0.45553	0.00346	0.5436			1336.72	0.49	0.727179
	0.45895	0.00321	0.39048			1346.73	0.49	0.748198
	0.46237	0.00381	0.21842			1356.78	0.49	0.779727
	0.4658	0.00385	0.62944			1366.73	0.49	0.81546
	0.46923	0.00403	0.51693			1376.72	0.49	0.853295
	0.47265	0.00393	0.37923			1386.75	0.49	0.884824
	0.47607	0.00334	0.41665			1396.79	0.49	0.922659
	0.4795	0.00373	0.36259			1406.75	0.49	0.947882
	0.48293	0.00409	0.58468			1416.75	0.49	0.994124
	0.48635	0.00447	0.2607			1426.76	0.49	1.02565
	0.48977	0.00398	0.52699			1436.81	0.49	1.05718
	0.4932	0.00393	0.51652			1446.77	0.49	1.10342
	0.49663	0.00435	0.42912			1456.76	0.49	1.14336
	0.5008	0.20898	-19.2645			1466.77	0.49	1.17489
	0.5048	0.48799	-23.9194			1476.82	0.49	1.22954
	0.50822	0.4881	-16.2563			1486.77	0.49	1.26317
	0.51165	0.48861	-13.9117			1496.77	0.49	1.31782
	0.51508	0.48858	-12.5828			1506.78	0.49	1.35355
	0.5185	0.48909	-11.5032			1516.83	0.49	1.39769
	0.52192	0.48927	-11.3935			1526.76	0.49	1.44814
	0.52535	0.48873	-11.0112			1536.72	0.49	1.50279
	0.52878	0.48941	-10.5548			1546.73	0.49	1.54693
	0.5322	0.48954	-10.7569			1556.76	0.49	1.58897
	0.53562	0.48936	-10.5593			1566.73	0.49	1.65203
	0.53905	0.48991	-10.4115			1576.67	0.49	1.70668
	0.54248	0.48984	-10.1428			1586.68	0.49	1.76763
	0.5459	0.48984	-10.4428			1596.71	0.49	1.82228
	0.54932	0.48953	-10.3725			1606.69	0.49	1.87693
	0.55275	0.48999	-9.92327			1616.65	0.49	1.93579
	0.55617	0.49048	-10.2674			1626.63	0.49	1.99674
	0.5596	0.49003	-10.0495			1636.67	0.49	2.0619
	0.56303	0.49028	-9.82745			1646.69	0.49	2.12496
	0.56645	0.49005	-9.83703			1656.64	0.49	2.20904
	0.56987	0.48999	-9.63544			1666.64	0.49	2.28051
	0.5733	0.49013	-9.82531			1676.66	0.49	2.35617
	0.57673	0.49031	-9.37287			1686.69	0.49	2.43605
	0.58015	0.48958	-9.3214			1696.64	0.49	2.52223
	0.58357	0.48989	-9.5655			1706.64	0.49	2.60841
	0.587	0.48989	-8.88206			1716.65	0.49	2.7072
	0.59043	0.49021	-9.26276			1726.7	0.49	2.81019
	0.59385	0.49012	-8.82029			1736.65	0.49	2.91108
	0.59727	0.49023	-8.86574			1746.64	0.49	3.02669
	0.6007	0.48991	-8.71597			1756.66	0.49	3.1444
	0.60413	0.48971	-8.44902			1766.7	0.49	3.26421
	0.60755	0.49016	-8.57321			1776.66	0.49	3.39243
	0.61097	0.49041	-8.17672			1786.65	0.49	3.53326
	0.6144	0.49027	-8.12029			1796.67	0.49	3.67829
	0.61783	0.49044	-8.14771			1806.71	0.49	3.81702
	0.62125	0.49095	-7.92421			1816.65	0.49	3.98097
	0.62467	0.49026	-7.8013			1826.6	0.49	4.15543
	0.6281	0.49044	-7.47606			1836.61	0.49	4.35721
	0.63152	0.49083	-7.68136			1846.63	0.49	4.55689
	0.63495	0.49079	-7.18202			1856.61	0.49	4.7818
	0.63838	0.49108	-6.97862			1866.55	0.49	5.00671
	0.6418	0.49157	-7.41993			1876.54	0.49	5.25894
	0.64522	0.49115	-6.88352			1886.57	0.49	5.51537
	0.64865	0.49134	-6.65209			1896.58	0.49	5.79914
	0.65208	0.49108	-6.84685			1906.53	0.49	6.07659
	0.6555	0.49057	-6.50409			1916.52	0.49	6.36035
	0.65892	0.49072	-5.93567			1926.56	0.49	6.6357
	0.66235	0.49139	-6.16174			1936.58	0.49	6.92157
	0.66578	0.49147	-5.75747			1946.53	0.49	7.20743
	0.6692	0.49112	-5.17199			1956.53	0.49	7.49539
	0.67262	0.49134	-4.92209			1966.55	0.49	7.76864
	0.67605	0.49108	-4.76874			1976.58	0.49	8.0482
	0.67948	0.49147	-4.12277			1985.85	0.49	8.28782
	0.6829	0.49115	-3.57699			1995.85	0.49	8.55897
	0.68632	0.49151	-3.35386			2005.86	0.49	8.8133
	0.68975	0.49121	-2.654			2015.92	0.49	9.07394
	0.69317	0.49096	-2.18515			2025.86	0.49	9.30515
	0.6966	0.49077	-1.53684			2035.85	0.49	9.54688
	0.70003	0.49102	-0.94737			2045.87	0.49	9.78229
	0.70345	0.49063	-0.58836			2055.91	0.49	10.0093
	0.70687	0.4908	0.23732			2065.87	0.49	10.2405
	0.7103	0.49088	0.72649			2075.86	0.49	10.4696
	0.71373	0.49059	1.1944			2085.88	0.49	10.6609
	0.71715	0.49076	2.05474			2095.92	0.49	10.8921
	0.72057	0.49123	2.59012			2105.88	0.49	11.1191
	0.724	0.49087	2.85965			2115.87	0.49	11.3503
	0.72743	0.49132	3.62431			2125.89	0.49	11.5668
	0.73085	0.49179	4.69892			2135.92	0.49	11.7959
	0.73427	0.49169	4.68166			2145.86	0.49	12.0082
	0.7377	0.49081	5.24842			2155.8	0.49	12.2437
	0.74113	0.49141	6.44221			2165.81	0.49	12.4791
	0.74455	0.49156	6.29102			2175.85	0.49	12.7103
	0.74797	0.49163	7.19681			2185.81	0.49	12.9499
	0.7514	0.4911	7.8776			2195.75	0.49	13.2126
	0.75483	0.49156	8.25823			2205.75	0.49	13.4396
	0.75825	0.49189	8.83038			2215.77	0.49	13.7129
	0.76168	0.49185	9.46503			2225.8	0.49	13.9735
	0.7651	0.49203	9.91296			2235.76	0.49	14.2447
	0.76852	0.49184	10.2767			2245.75	0.49	14.5074
	0.77195	0.49199	10.923			2255.78	0.49	14.7975
	0.77538	0.49254	11.623			2265.81	0.49	15.0876
	0.7788	0.49195	12.1816			2275.76	0.49	15.3755
	0.78222	0.49179	12.4087			2285.75	0.49	15.6593
	0.78565	0.49173	12.8162			2295.79	0.49	15.9725
	0.78908	0.49184	13.8366			2305.83	0.49	16.2709
	0.7925	0.49185	14.03			2315.76	0.49	16.5904
	0.79592	0.49196	14.286			2325.75	0.49	16.891
	0.79935	0.49227	15.2886			2335.79	0.49	17.2084
	0.80278	0.49225	15.3516			2345.83	0.49	17.5447
	0.8062	0.49246	15.5447			2355.77	0.49	17.8684
	0.80962	0.49217	16.6501			2365.76	0.49	18.1984
	0.81305	0.49222	16.6961			2375.78	0.49	18.5557
	0.81648	0.49226	17.2189			2385.84	0.49	18.8942
	0.8199	0.49186	17.6898			2395.78	0.49	19.2557
	0.82332	0.49173	18.2602			2405.77	0.49	19.5899
	0.82675	0.49201	18.6756			2415.8	0.49	19.9514
	0.83017	0.49144	18.8475			2425.84	0.49	20.3109
	0.8336	0.49154	19.5986			2435.79	0.49	20.6787
	0.83703	0.49193	20.0712			2445.79	0.49	21.036
	0.84045	0.49252	20.3316			2455.81	0.49	21.4249
	0.84387	0.49305	20.6735			2465.86	0.49	21.7885
	0.8473	0.49258	21.2037			2475.81	0.49	22.1816
	0.85073	0.49241	21.7224			2485.79	0.49	22.5746
	0.85415	0.49221	21.8383			2495.81	0.49	22.9446
	0.85757	0.49274	22.3297			2505.85	0.49	23.3271
	0.861	0.49268	23.0609			2515.79	0.49	23.7286
	0.86443	0.49254	22.895			2525.74	0.49	24.0985
	0.86785	0.49257	23.4992			2535.74	0.49	24.4937
	0.87127	0.49227	24.2722			2545.79	0.49	24.8741
	0.8747	0.49227	24.0416			2555.75	0.49	25.2672
	0.87813	0.49285	24.6306			2565.7	0.49	25.6582
	0.88155	0.49317	25.1039			2575.69	0.49	26.0638
	0.88497	0.49275	25.5109			2585.73	0.49	26.4296
	0.8884	0.49227	25.7122			2595.72	0.49	26.8352
	0.89183	0.49245	26.0009			2605.67	0.49	27.2031
	0.89525	0.4929	26.776			2615.66	0.49	27.594
	0.89868	0.493	26.7146			2625.7	0.49	27.9745
	0.9021	0.49271	27.1203			2635.73	0.49	28.3655
	0.90552	0.49255	27.926			2645.67	0.49	28.7144
	0.90895	0.49264	27.7763			2655.66	0.49	29.0969
	0.91238	0.49251	28.2488			2665.68	0.49	29.4458
	0.9158	0.49256	28.553			2675.73	0.49	29.7927
	0.91922	0.49195	29.0287			2685.66	0.49	30.1563
	0.92265	0.49223	29.4382			2695.65	0.49	30.5136
	0.92608	0.49226	29.2982			2705.67	0.49	30.8226
	0.9295	0.49206	30.2919			2715.71	0.49	31.1736
	0.93292	0.49251	30.0967			2725.66	0.49	31.4952
	0.93635	0.49248	30.3129			2735.65	0.49	31.8294
	0.93978	0.4924	31.3451			2745.67	0.49	32.1153
	0.9432	0.49275	30.9868			2755.72	0.49	32.4222
	0.94662	0.49271	31.6704			2765.67	0.49	32.6954
	0.95005	0.49266	31.6366			2775.65	0.49	32.996
	0.95348	0.4926	31.8806			2785.64	0.49	33.2798
	0.9569	0.49263	32.7816			2795.68	0.49	33.5488
	0.96032	0.49279	32.2885			2805.65	0.49	33.7905
	0.96375	0.49224	33.1386			2815.59	0.49	34.0407
	0.96718	0.49282	33.4284			2825.6	0.49	34.2719
	0.9706	0.49266	33.1671			2835.64	0.49	34.5199
	0.97403	0.49222	33.8697			2845.59	0.49	34.7364
	0.97745	0.4921	34.0243			2855.54	0.49	34.9655
	0.98087	0.49284	34.6001			2865.53	0.49	35.161
	0.9843	0.49263	34.1652			2875.57	0.49	35.3691
	0.98773	0.49212	35.0967			2885.6	0.49	35.5625
	0.99115	0.49261	35.6655			2895.55	0.49	35.7642
	0.99457	0.49239	34.6407			2905.53	0.49	35.9303
	0.998	0.49256	35.9502			2915.58	0.49	36.13
	1.00143	0.49269	36.3098			2925.61	0.49	36.2708
	1.00485	0.49274	35.7195			2935.55	0.49	36.4642
	1.00827	0.49291	36.5606			2945.54	0.49	36.6113
	1.0117	0.49204	36.7327			2955.57	0.49	36.7753
	1.01513	0.49228	36.9263			2965.61	0.49	36.9266
	1.01855	0.49233	37.3068			2975.56	0.49	37.0758
	1.02197	0.49285	37.1959			2985.54	0.49	37.2125
	1.0254	0.49297	38.0473			2995.57	0.49	37.3596
	1.02883	0.49228	37.6679			3005.63	0.49	37.4794
	1.03225	0.49231	38.3182			3015.56	0.49	37.6139
	1.03568	0.49211	38.6433			3025.55	0.49	37.738
	1.0391	0.49241	38.3899			3035.57	0.49	37.8599
	1.04252	0.49225	39.1167			3045.61	0.49	37.9797
	1.04595	0.49262	38.9453			3055.57	0.49	38.1226
	1.04938	0.49314	39.4054			3065.56	0.49	38.2193
	1.0528	0.49261	39.7774			3075.57	0.49	38.3454
	1.05622	0.49264	39.2212			3085.62	0.49	38.44
	1.05965	0.49277	40.6578			3095.56	0.49	38.5745
	1.06308	0.49314	40.058			3105.5	0.49	38.6565
	1.0665	0.49332	40.1341			3115.5	0.49	38.7931
	1.06992	0.49267	41.0421			3125.55	0.49	38.8562
	1.07335	0.49311	40.5181			3135.52	0.49	38.9865
	1.07678	0.49332	40.9366			3145.45	0.49	39.0832
	1.0802	0.49316	41.3262			3155.44	0.49	39.1883
	1.08362	0.49308	41.6111			3165.48	0.49	39.2724
	1.08705	0.49283	41.6724			3175.49	0.49	39.3775
	1.09048	0.49245	41.4245			3185.44	0.49	39.4615
	1.0939	0.49258	42.6404			3195.43	0.49	39.5708
	1.09732	0.49251	42.0814			3205.47	0.49	39.6486
	1.10075	0.4926	42.1927			3215.49	0.49	39.7474
	1.10418	0.49277	43.0112			3225.44	0.49	39.8126
	1.1076	0.49201	42.5105			3235.43	0.49	39.9114
	1.11103	0.49211	43.2794			3245.45	0.49	39.9996
	1.11445	0.49208	42.9671			3255.49	0.49	40.0795
	1.11787	0.49274	43.2868			3265.42	0.49	40.1594
	1.1213	0.49243	43.937			3275.41	0.49	40.2435
	1.12473	0.49211	42.9299			3285.43	0.49	40.3212
	1.12815	0.493	44.4167			3295.47	0.49	40.4137
	1.13157	0.49254	44.1127			3305.41	0.49	40.4747
	1.135	0.49217	43.9306			3315.35	0.49	40.5672
	1.13843	0.49255	44.5709			3325.35	0.49	40.6281
	1.14185	0.4928	44.663			3335.39	0.49	40.7101
	1.14527	0.49258	44.9044			3345.36	0.49	40.7731
	1.1487	0.49219	44.7208			3355.3	0.49	40.8614
	1.15213	0.49225	45.4542			3365.28	0.49	40.9308
	1.15555	0.49257	45.3825			3375.33	0.49	40.9959
	1.15897	0.49272	45.0896			3385.34	0.49	41.0674
	1.1624	0.49266	45.9744			3395.28	0.49	41.1494
	1.16583	0.49274	45.6775			3405.27	0.49	41.1872
	1.16925	0.49205	45.7171			3415.32	0.49	41.2713
	1.17267	0.49198	46.3843			3425.34	0.49	41.3281
	1.1761	0.49237	46.1065			3435.29	0.49	41.3995
	1.17952	0.49257	46.696			3445.28	0.49	41.4437
	1.18295	0.49326	46.4006			3455.33	0.49	41.5235
	1.18638	0.49256	46.5426			3465.36	0.49	41.5698
	1.1898	0.49256	47.3056			3475.31	0.49	41.6454
	1.19322	0.49271	46.6751			3485.29	0.49	41.6938
	1.19665	0.49276	47.0283			3495.33	0.49	41.761
	1.20008	0.49233	47.4846			3505.37	0.49	41.8052
	1.2035	0.49208	47.19			3515.31	0.49	41.8809
	1.20692	0.49246	47.5893			3525.3	0.49	41.9376
	1.21035	0.49267	47.542			3535.32	0.49	41.9986
	1.21378	0.4923	47.8901			3545.37	0.49	42.028
	1.2172	0.49252	48.0209			3555.32	0.49	42.0932
	1.22062	0.49222	47.654			3565.31	0.49	42.1436
	1.22405	0.49278	48.5844			3575.33	0.49	42.2046
	1.22748	0.4921	48.0416			3585.37	0.49	42.255
	1.2309	0.49226	48.397			3595.32	0.49	42.316
	1.23432	0.49301	48.898			3605.31	0.49	42.3328
	1.23775	0.49285	48.5841			3615.32	0.49	42.4148
	1.24118	0.49282	49.0912			3625.37	0.49	42.4526
	1.2446	0.49312	48.7018			3635.31	0.49	42.5177
	1.24802	0.49276	49.2981			3645.25	0.49	42.5556
	1.25145	0.49209	49.1392			3655.25	0.49	42.5955
	1.25487	0.49277	49.0148			3665.3	0.49	42.646
	1.2583	0.49289	50.0554			3675.26	0.49	42.688
	1.26173	0.49304	49.2486			3685.2	0.49	42.7406
	1.26515	0.4931	49.7353			3695.19	0.49	42.7784
	1.26857	0.49306	49.7308			3705.23	0.49	42.8183
	1.272	0.49289	49.8869			3715.24	0.49	42.8709
	1.27543	0.49231	50.1886			3725.2	0.49	42.9045
	1.27885	0.493	49.6518			3735.19	0.49	42.9634
	1.28227	0.49312	50.273			3745.22	0.49	42.9886
	1.2857	0.49284	50.2722			3755.25	0.49	43.0369
	1.28913	0.49274	50.0577			3765.2	0.49	43.0663
	1.29255	0.49304	50.5717			3775.17	0.49	43.1084
	1.29597	0.4927	50.7851			3785.21	0.49	43.1546
	1.2994	0.49318	50.5038			3795.25	0.49	43.203
	1.30283	0.49245	50.4731			3805.19	0.49	43.224
	1.30625	0.49216	51.1405			3815.18	0.49	43.2786
	1.30967	0.49259	50.8306			3825.19	0.49	43.2997
	1.3131	0.49258	50.727			3835.23	0.49	43.3501
	1.31653	0.49261	51.3858			3845.19	0.49	43.3711
	1.31995	0.49273	51.3429			3855.18	0.49	43.4279
	1.32338	0.49291	51.0838			3865.2	0.49	43.4552
	1.3268	0.49331	51.4125			3875.24	0.49	43.493
	1.33022	0.49351	51.4387			3885.18	0.49	43.5204
	1.33365	0.49304	51.7639			3895.11	0.49	43.5603
	1.33708	0.49246	51.6309			3905.1	0.49	43.5666
	1.3405	0.49237	51.6138			3915.16	0.49	43.6318
	1.34392	0.49223	51.9199			3925.12	0.49	43.6423
	1.34735	0.49231	51.5793			3935.05	0.49	43.6864
	1.35078	0.49246	51.8281			3945.04	0.49	43.7095
	1.3542	0.49266	52.4874			3955.09	0.49	43.7453
	1.35762	0.49257	51.8061			3965.09	0.49	43.7747
	1.36105	0.49279	51.9458			3975.05	0.49	43.8188
	1.36448	0.49272	52.7364			3985.04	0.49	43.8399
	1.3679	0.49288	52.6183			3995.08	0.49	43.8756
	1.37132	0.4925	52.1294			4005.11	0.49	43.8903
	1.37475	0.49345	52.5854			4015.05	0.49	43.9429
	1.37818	0.49302	52.9737			4025.04	0.49	43.9492
	1.3816	0.49299	52.3751			4035.07	0.49	43.9912
	1.38502	0.49312	52.9083			4045.11	0.49	44.0164
	1.38845	0.49291	53.0293			4055.05	0.49	44.0395
	1.39187	0.49333	52.8476			4065.05	0.49	44.0732
	1.3953	0.49347	53.0851			4075.06	0.49	44.0984
	1.39873	0.49284	52.8194			4085.1	0.49	44.1152
	1.40215	0.49248	53.5393			4095.05	0.49	44.1488
	1.40557	0.49335	53.3231			4105.05	0.49	44.1594
	1.409	0.49353	53.0725			4115.07	0.49	44.2056
	1.41243	0.49357	53.8703			4125.11	0.49	44.2203
	1.41585	0.49337	53.3143			4135.07	0.49	44.2497
	1.41927	0.49297	53.3419			4145.06	0.49	44.2771
	1.4227	0.49321	53.9372			4155.08	0.49	44.2918
	1.42613	0.49323	53.6661			4165.12	0.49	44.3065
	1.42955	0.49312	53.6148			4175.06	0.49	44.3443
	1.43297	0.49353	53.7909			4185	0.49	44.3653
	1.4364	0.49332	54.1263			4195	0.49	44.3927
	1.43983	0.49283	53.6183			4205.05	0.49	44.3906
	1.44325	0.4933	54.0051			4215.01	0.49	44.4431
	1.44667	0.49319	54.5666			4224.95	0.49	44.4536
	1.4501	0.49334	54.0694			4234.94	0.49	44.4852
	1.45353	0.49331	54.0373			4244.98	0.49	44.502
	1.45695	0.49312	54.4417			4254.99	0.49	44.523
	1.46038	0.49392	54.2151			4264.94	0.49	44.5272
	1.4638	0.49322	54.7481			4274.93	0.49	44.565
	1.46722	0.49359	54.0083			4284.97	0.49	44.565
	1.47065	0.4945	54.9346			4295	0.49	44.6029
	1.47408	0.494	54.7651			4304.94	0.49	44.6197
	1.4775	0.49343	54.1039			4314.93	0.49	44.6554
	1.48092	0.4935	55.0832			4324.97	0.49	44.6596
	1.48435	0.49353	54.7389			4335.01	0.49	44.6911
	1.48778	0.49304	54.6406			4344.95	0.49	44.6869
	1.4912	0.4931	54.8813			4354.93	0.49	44.7206
	1.49462	0.49309	54.9872			4364.94	0.49	44.7353
	1.49805	0.49345	55.1051			4374.98	0.49	44.7626
	1.50148	0.49357	54.8142			4384.94	0.49	44.7689
	1.5049	0.49406	55.5336			4394.93	0.49	44.8067
	1.50833	0.49355	55.1876			4404.94	0.49	44.7983
	1.51175	0.49365	54.7992			4414.98	0.49	44.832
	1.51518	0.49339	55.7693			4424.92	0.49	44.8467
	1.5186	0.49377	55.2298			4434.86	0.49	44.8614
	1.52203	0.49313	55.3667			4444.86	0.49	44.8719
	1.52545	0.49323	55.4956			4454.91	0.49	44.8929
	1.52887	0.49329	55.4147			4464.87	0.49	44.9076
	1.5323	0.4931	56.0284			4474.81	0.49	44.9308
	1.53573	0.49308	55.0513			4484.8	0.49	44.9455
	1.53915	0.4937	55.6766			4494.84	0.49	44.9665
	1.54257	0.49311	56.2484			4504.85	0.49	44.9665
	1.546	0.49297	55.3527			4514.8	0.49	44.998
	1.54943	0.49306	55.7085			4524.79	0.49	45.0001
	1.55285	0.49299	55.9958			4534.83	0.49	45.0232
	1.55627	0.49328	55.7181			4544.86	0.49	45.0232
	1.5597	0.49329	55.8687			4554.81	0.49	45.0548
	1.56313	0.49413	55.759			4564.79	0.49	45.059
	1.56655	0.49367	56.3847			4574.83	0.49	45.0821
	1.56997	0.49301	55.5993			4584.87	0.49	45.0926
	1.5734	0.49337	56.0766			4594.81	0.49	45.1178
	1.57683	0.49399	56.5249			4604.8	0.49	45.1199
	1.58025	0.49379	55.7392			4614.82	0.49	45.1431
	1.58368	0.4933	56.3707			4624.87	0.49	45.1388
	1.5871	0.49298	56.1872			4634.81	0.49	45.1767
	1.59053	0.49332	56.1456			4644.8	0.49	45.1704
	1.59395	0.4929	56.4412			4654.83	0.49	45.2082
	1.59738	0.4931	55.7765			4664.87	0.49	45.1956
	1.6008	0.49296	56.8209			4674.81	0.49	45.225
	1.60422	0.49255	56.2376			4684.81	0.49	45.225
	1.60765	0.49261	55.9219			4694.82	0.49	45.2482
	1.61108	0.49305	57.246			4704.86	0.49	45.2503
	1.6145	0.49319	56.3478			4714.81	0.49	45.2797
	1.61792	0.49306	56.3935			4724.75	0.49	45.2776
	1.62135	0.49288	56.7902			4734.75	0.49	45.2965
	1.62478	0.49354	56.7711			4744.8	0.49	45.2986
	1.6282	0.49332	56.7495			4754.76	0.49	45.3301
	1.63162	0.49274	56.2885			4764.7	0.49	45.3259
	1.63505	0.49311	57.3259			4774.69	0.49	45.3532
	1.63848	0.49316	56.7932			4784.73	0.49	45.368
	1.6419	0.49285	56.477			4794.74	0.49	45.3617
	1.64532	0.4925	57.1741			4804.7	0.49	45.3806
	1.64875	0.4925	56.6036			4814.68	0.49	45.3953
	1.65218	0.49266	57.2077			4824.72	0.49	45.3974
	1.6556	0.4932	56.919			4834.74	0.49	45.4142
	1.65903	0.49304	56.8218			4844.7	0.49	45.4121
	1.66245	0.4929	57.3946			4854.68	0.49	45.4415
	1.66588	0.49284	56.5788			4864.72	0.49	45.4331
	1.6693	0.49291	57.244			4874.75	0.49	45.4646
	1.67273	0.49338	57.4445			4884.7	0.49	45.452
	1.67615	0.49306	56.5383			4894.68	0.49	45.4752
	1.67957	0.49285	57.3565			4904.7	0.49	45.4857
	1.683	0.49276	57.2493			4914.76	0.49	45.5088
	1.68643	0.49286	57.196			4924.7	0.49	45.5004
	1.68985	0.49261	57.0919			4934.68	0.49	45.5235
	1.69327	0.49252	57.4314			4944.7	0.49	45.5088
	1.6967	0.49312	57.4816			4954.74	0.49	45.5361
	1.70013	0.49297	56.8395			4964.68	0.49	45.5361
	1.70355	0.49277	57.7892			4974.62	0.49	45.5613
	1.70697	0.49289	57.4919			4984.62	0.49	45.5529
	1.7104	0.49301	57.213			4994.67	0.49	45.5655
	1.71383	0.49338	57.8319			5004.64	0.49	45.5824
	1.71725	0.4931	57.4733
	1.72068	0.49314	57.7746
	1.7241	0.49314	57.6053
	1.72753	0.49345	57.2926
	1.73095	0.49321	58.2613
	1.73438	0.49306	57.6486
	1.7378	0.49271	57.4329
	1.74122	0.49323	58.2859
	1.74465	0.49312	57.5939
	1.74808	0.49348	57.5571
	1.7515	0.49347	58.0638
	1.75492	0.49319	57.7383
	1.75835	0.49313	57.8818
	1.76178	0.49333	57.4819
	1.7652	0.49367	58.4223
	1.76862	0.49313	57.4299
	1.77205	0.49336	57.9814
	1.77548	0.49307	58.4176
	1.7789	0.49326	57.473
	1.78232	0.4936	58.3446
	1.78575	0.49367	57.9344
	1.78918	0.49299	57.9763
	1.7926	0.49303	58.6446
	1.79603	0.49358	57.6816
	1.79945	0.49296	58.7246
	1.80288	0.49292	58.0897
	1.8063	0.49286	58.0208
	1.80973	0.4929	58.4643
	1.81315	0.49275	58.4759
	1.81657	0.49315	58.1686
	1.82	0.49293	58.1071
	1.82343	0.49314	58.605
	1.82685	0.49375	58.4378
	1.83027	0.49335	57.9453
	1.8337	0.4929	58.9366
	1.83713	0.49336	58.1696
	1.84055	0.49294	58.2711
	1.84397	0.49321	58.5621
	1.8474	0.49302	58.396
	1.85083	0.49319	58.3975
	1.85425	0.49314	58.4213
	1.85767	0.49286	58.4981
	1.8611	0.49312	58.7592
	1.86453	0.4928	58.398
	1.86795	0.49295	58.3691
	1.87138	0.49304	58.9172
	1.8748	0.49267	58.4694
	1.87822	0.49227	58.6426
	1.88165	0.49247	58.9474
	1.88508	0.49293	58.788
	1.8885	0.49247	58.1545
	1.89192	0.49227	58.7276
	1.89535	0.49276	59.1524
	1.89878	0.49266	58.0311
	1.9022	0.49265	58.5972
	1.90562	0.49369	58.8597
	1.90905	0.49351	58.545
	1.91248	0.49361	58.8842
	1.9159	0.493	58.4456
	1.91932	0.49317	58.8862
	1.92275	0.49316	58.84
	1.92618	0.49309	58.4527
	1.9296	0.49334	59.1445
	1.93303	0.49356	58.5925
	1.93645	0.4928	58.8379
	1.93988	0.49322	58.9767
	1.9433	0.49414	59.0848
	1.94673	0.4937	58.9757
	1.95015	0.49397	58.588
	1.95357	0.49443	59.4348
	1.957	0.49419	58.7271
	1.96043	0.494	58.7099
	1.96385	0.49389	59.6726
	1.96727	0.49412	58.6827
	1.9707	0.49399	58.9466
	1.97413	0.49332	59.3006
	1.97755	0.49377	59.0228
	1.98097	0.49374	59.1509
	1.9844	0.49355	59.1801
	1.98783	0.49358	59.2894
	1.99125	0.49399	59.2659
	1.99467	0.49361	58.8031
	1.9981	0.49339	59.0554
	2.00153	0.49334	59.4587
	2.00495	0.49337	59.431
	2.00838	0.49356	59.1315
	2.0118	0.49346	59.4613
	2.01523	0.49457	59.5252
	2.01865	0.49382	58.9935
	2.02208	0.49399	59.5312
	2.0255	0.49389	59.5705
	2.02892	0.49376	58.7696
	2.03235	0.49372	59.4932
	2.03578	0.49327	59.4606
	2.0392	0.49342	59.0686
	2.04262	0.49358	59.3845
	2.04605	0.49377	59.7011
	2.04948	0.49393	59.1192
	2.0529	0.49411	59.3131
	2.05632	0.49366	59.5097
	2.05975	0.49395	59.5087
	2.06318	0.49396	59.3806
	2.0666	0.494	59.2584
	2.07003	0.49454	59.4059
	2.07345	0.49378	59.7016
	2.07688	0.49388	59.0916
	2.0803	0.49363	59.315
	2.08373	0.49306	59.8238
	2.08715	0.4928	59.1201
	2.09057	0.49305	59.4948
	2.094	0.49351	59.5606
	2.09743	0.49308	59.5973
	2.10085	0.4925	59.3434
	2.10427	0.493	59.3449
	2.1077	0.49336	59.8644
	2.11113	0.49284	59.5895
	2.11455	0.49317	59.181
	2.11797	0.49307	59.9498
	2.1214	0.49258	59.2535
	2.12483	0.49291	59.5522
	2.12825	0.493	59.7804
	2.13167	0.49303	59.4434
	2.1351	0.49315	59.7097
	2.13853	0.49273	59.1808
	2.14195	0.49287	59.971
	2.14538	0.49238	59.5592
	2.1488	0.49326	59.2058
	2.15223	0.49284	60.1955
	2.15565	0.49361	59.3932
	2.15908	0.49304	59.4476
	2.1625	0.49345	59.6615
	2.16592	0.49363	59.5831
	2.16935	0.4933	60.0367
	2.17278	0.49319	59.0696
	2.1762	0.49271	60.0509
	2.17962	0.49324	60.0337
	2.18305	0.49321	59.0707
	2.18648	0.49314	60.1603
	2.1899	0.49357	59.6642
	2.19332	0.49335	59.6404
	2.19675	0.49353	59.9017
	2.20018	0.49371	59.844
	2.2036	0.49408	59.8289
	2.20703	0.49387	59.4307
	2.21045	0.49325	60.2389
	2.21388	0.49361	60.1248
	2.2173	0.49329	59.3688
	2.22073	0.49303	60.0127
	2.22415	0.49349	59.7773
	2.22757	0.4933	59.9853
	2.231	0.49357	59.9862
	2.23443	0.49331	59.8076
	2.23785	0.49348	60.186
	2.24127	0.49349	59.5067
	2.2447	0.493	59.977
	2.24813	0.49328	60.3199
	2.25155	0.494	59.4306
	2.25497	0.49362	60.0527
	2.2584	0.49371	60.1513
	2.26183	0.49357	59.9288
	2.26525	0.49285	59.8939
	2.26867	0.49304	59.5847
	2.2721	0.49268	60.5224
	2.27553	0.49257	59.7871
	2.27895	0.49288	59.5231
	2.28238	0.49369	60.5311
	2.2858	0.49331	59.2217
	2.28923	0.49318	60.0364
	2.29265	0.49317	60.1331
	2.29608	0.49295	59.7355
	2.2995	0.49277	60.0318
	2.30292	0.49339	59.4483
	2.30635	0.49275	60.3351
	2.30978	0.49307	59.869
	2.3132	0.49316	59.6409
	2.31662	0.49326	60.4577
	2.32005	0.49318	59.6513
	2.32348	0.49355	60.1659
	2.3269	0.49299	59.75
	2.33032	0.49353	59.8885
	2.33375	0.49371	60.4309
	2.33718	0.49332	59.3978
	2.3406	0.49361	60.522
	2.34402	0.49346	60.2429
	2.34745	0.49352	59.3409
	2.35088	0.49372	60.5614
	2.3543	0.49346	59.9733
	2.35773	0.49289	60.266
	2.36115	0.4931	59.9639
	2.36458	0.49325	60.2786
	2.368	0.49353	60.4376
	2.37143	0.49391	59.548
	2.37485	0.49362	60.1898
	2.37827	0.49395	60.4779
	2.3817	0.49321	59.6423
	2.38513	0.4932	60.3387
	2.38855	0.49314	60.1127
	2.39197	0.49339	60.0529
	2.3954	0.49315	60.2583
	2.39883	0.49339	60.2485
	2.40225	0.49354	60.2287
	2.40568	0.49299	59.9119
	2.4091	0.49331	60.1477
	2.41253	0.49326	60.4282
	2.41595	0.49335	59.7185
	2.41938	0.49366	60.4223
	2.4228	0.49344	60.116
	2.42623	0.4934	60.169
	2.42965	0.49322	60.2673
	2.43308	0.4931	59.6679
	2.4365	0.49306	60.6777
	2.43992	0.49313	59.9281
	2.44335	0.49335	59.7061
	2.44678	0.49296	60.8096
	2.4502	0.4933	59.973
	2.45362	0.49269	60.0624
	2.45705	0.49268	60.3166
	2.46048	0.49284	60.1964
	2.4639	0.49289	60.4243
	2.46732	0.49264	59.941
	2.47075	0.49219	60.7098
	2.47418	0.49281	59.8633
	2.4776	0.49247	60.3983
	2.48102	0.49279	60.5339
	2.48445	0.49277	60.0219
	2.48788	0.49283	60.5562
	2.4913	0.49345	59.97
	2.49473	0.49306	60.4156
	2.49815	0.49306	60.5209
	2.50158	0.49278	59.8272
	2.505	0.49341	60.6673
	2.50843	0.49282	60.4679
	2.51185	0.49289	59.999
	2.51527	0.49342	60.3184
	2.5187	0.49271	60.7099
	2.52213	0.49251	59.974
	2.52555	0.49265	60.2008
	2.52897	0.49259	60.5673
	2.5324	0.49236	60.429
	2.53583	0.49258	59.9533
	2.53925	0.49273	60.6067
	2.54268	0.49283	60.2893
	2.5461	0.49294	60.3263
	2.54953	0.49292	60.5277
	2.55295	0.4929	60.1029
	2.55638	0.49301	60.1313
	2.5598	0.49341	60.2953
	2.56323	0.49325	60.35
	2.56665	0.49368	60.7126
	2.57008	0.49319	59.9376
	2.5735	0.49294	60.2501
	2.57692	0.49305	60.5687
	2.58035	0.49352	60.0385
	2.58378	0.49339	60.3922
	2.5872	0.49352	60.2865
	2.59062	0.49351	60.5008
	2.59405	0.49327	60.1654
	2.59748	0.49272	60.2439
	2.6009	0.49311	60.8106
	2.60432	0.4932	59.9779
	2.60775	0.49307	60.2671
	2.61118	0.4929	60.6451
	2.6146	0.49319	60.3259
	2.61802	0.49316	60.2174
	2.62145	0.49331	60.2703
	2.62488	0.49346	60.5668
	2.6283	0.49339	60.3342
	2.63173	0.49316	60.196
	2.63515	0.49332	60.7221
	2.63858	0.49285	60.3017
	2.642	0.49316	60.2531
	2.64543	0.49333	60.5146
	2.64885	0.4939	60.3816
	2.65227	0.4934	60.3155
	2.6557	0.49348	60.3285
	2.65913	0.49299	60.8201
	2.66255	0.49339	60.4738
	2.66597	0.49341	60.0909
	2.6694	0.49369	61.0104
	2.67283	0.49392	60.2417
	2.67625	0.49364	60.2849
	2.67968	0.49403	60.3383
	2.6831	0.49369	60.5038
	2.68653	0.49383	60.1466
	2.68995	0.49362	60.3264
	2.69338	0.49373	60.8497
	2.6968	0.49428	60.41
	2.70023	0.49412	60.0963
	2.70365	0.49426	60.5729
	2.70708	0.49384	60.444
	2.7105	0.4938	60.6011
	2.71393	0.49377	60.2704
	2.71735	0.49356	60.5318
	2.72078	0.49344	60.5925
	2.7242	0.49358	59.8561
	2.72762	0.49348	60.6506
	2.73105	0.49324	60.6838
	2.73448	0.49294	60.1199
	2.7379	0.49359	60.2689
	2.74132	0.49356	60.8077
	2.74475	0.49377	60.3639
	2.74818	0.49323	60.0793
	2.7516	0.49329	60.8751
	2.75502	0.49349	60.5347
	2.75845	0.4932	60.0611
	2.76188	0.49339	60.7542
	2.7653	0.49333	60.2836
	2.76873	0.49297	60.4322
	2.77215	0.49301	60.5133
	2.77558	0.49321	60.4235
	2.779	0.49322	60.8425
	2.78243	0.49313	60.2484
	2.78585	0.49334	60.4519
	2.78927	0.49318	61.1375
	2.7927	0.49276	59.9682
	2.79613	0.49303	60.4714
	2.79955	0.49315	60.7157
	2.80297	0.49323	60.4716
	2.8064	0.49267	60.4394
	2.80983	0.49349	60.0006
	2.81325	0.49384	60.7492
	2.81668	0.49419	60.3017
	2.8201	0.49391	60.0008
	2.82353	0.4936	60.9036
	2.82695	0.49308	60.0297
	2.83038	0.49366	60.4465
	2.8338	0.49359	60.5041
	2.83723	0.49391	60.2777
	2.84065	0.49362	60.4869
	2.84408	0.4934	59.9735
	2.8475	0.49369	60.715
	2.85093	0.49382	60.6517
	2.85435	0.494	59.9901
	2.85778	0.49423	61.011
	2.8612	0.49404	60.3389
	2.86462	0.49391	60.3732
	2.86805	0.49354	60.5365
	2.87148	0.49329	60.2285
	2.8749	0.4936	60.5149
	2.87832	0.4933	60.2286
	2.88175	0.49359	60.7521
	2.88518	0.49319	60.8983
	2.8886	0.49344	59.9467
	2.89202	0.49345	60.7229
	2.89545	0.4933	60.6996
	2.89888	0.49322	60.707
	2.9023	0.49341	60.1573
	2.90572	0.49303	60.3759
	2.90915	0.49273	61.0481
	2.91258	0.4931	59.9238
	2.916	0.49338	60.6431
	2.91943	0.49299	60.8996
	2.92285	0.49248	60.0627
	2.92627	0.49282	60.6367
	2.9297	0.49308	60.5098
	2.93313	0.49345	60.4378
	2.93655	0.49349	60.5858
	2.93997	0.49368	60.3272
	2.9434	0.49418	60.8417
	2.94683	0.49404	60.2658
	2.95025	0.49349	60.3216
	2.95367	0.49341	60.9819
	2.9571	0.49332	60.2438
	2.96053	0.49315	60.611
	2.96395	0.49352	60.6187
	2.96738	0.49354	60.4605
	2.9708	0.49337	60.5481
	2.97423	0.49367	60.0712
	2.97765	0.49453	60.917
	2.98108	0.49354	60.5239
	2.9845	0.49396	59.9868
	2.98793	0.49419	60.9911
	2.99135	0.49359	60.356
	2.99478	0.49353	60.5155

## Sheet: Figure 1e
Electrolyte	Concentration	Tbackward / Tforward
NaCl	0.1M	294.2
	1M	928.8
NaBr	0.1M	231.6
	1M	902.4
NH4Cl	0.1M	3125
	1M	11121
NH4Br	0.1M	3119
	1M	18466

## Sheet: Figure 1f
	VD = 0.1 V				VD = 0.15 V				VD = 0.2 V				VD = 0.25 V				VD = 0.3 V				VD = 0.35 V				VD = 0.4 V				VD = 0.45 V				VD = 0.5 V				VD = 0.55 V
Axis	x	y		Axis	x	y		Axis	x	y		Axis	x	y		Axis	x	y		Axis	x	y		Axis	x	y		Axis	x	y		Axis	x	y		Axis	x	y
Parameter	VG	ID		Parameter	VG	ID		Parameter	VG	ID		Parameter	VG	ID		Parameter	VG	ID		Parameter	VG	ID		Parameter	VG	ID		Parameter	VG	ID		Parameter	VG	ID		Parameter	VG	ID
Unit	V	A		Unit	V	A		Unit	V	A		Unit	V	A		Unit	V	A		Unit	V	A		Unit	V	A		Unit	V	A		Unit	V	A		Unit	V	A
	0.6	-3.4714e-08			0.6	-3.51342e-08			0.6	-3.16045e-08			0.7	-4.19418e-08			0.7	-4.09332e-08			0.8	-4.21938e-08			0.8	-3.84119e-08			0.9	-4.51354e-08			0.9	-4.11853e-08			1.1	-4.92533e-08
	0.59	-3.55545e-08			0.59	-3.50502e-08			0.59	-2.94194e-08			0.69	-4.21938e-08			0.69	-3.67311e-08			0.79	-4.07651e-08			0.79	-3.76555e-08			0.89	-4.2446e-08			0.89	-3.66471e-08			1.09	-5.06822e-08
	0.58	-3.11843e-08			0.58	-3.42098e-08			0.58	-2.68981e-08			0.68	-4.18577e-08			0.68	-3.62268e-08			0.78	-3.83278e-08			0.78	-3.00076e-08			0.88	-4.16895e-08			0.88	-2.85789e-08			1.08	-5.01778e-08
	0.57	-3.12683e-08			0.57	-3.42098e-08			0.57	-2.44609e-08			0.67	-3.8496e-08			0.67	-2.74864e-08			0.77	-4.21098e-08			0.77	-2.60577e-08			0.87	-3.80758e-08			0.87	-1.37034e-08			1.07	-4.54714e-08
	0.56	-3.2865e-08			0.56	-3.32853e-08			0.56	-2.02588e-08			0.66	-3.90842e-08			0.66	-1.67289e-08			0.76	-3.91683e-08			0.76	-1.16864e-08			0.86	-3.83278e-08			0.86	5.7945e-09			1.06	-4.65641e-08
	0.55	-3.09321e-08			0.55	-3.20247e-08			0.55	-1.02576e-08			0.65	-3.96726e-08			0.65	1.34025e-09			0.75	-3.76555e-08			0.75	1.96615e-08			0.85	-3.84119e-08			0.85	4.437e-08			1.05	-4.74886e-08
	0.54	-2.82428e-08			0.54	-3.21087e-08			0.54	6.97105e-09			0.64	-3.91683e-08			0.64	3.4537e-08			0.74	-3.80758e-08			0.74	6.33637e-08			0.84	-3.62268e-08			0.84	1.01435e-07			1.04	-4.59758e-08
	0.53	-2.96715e-08			0.53	-3.16045e-08			0.53	3.80668e-08			0.63	-3.63949e-08			0.63	8.61392e-08			0.73	-3.4714e-08			0.73	1.33455e-07			0.83	-3.18566e-08			0.83	1.90268e-07			1.03	-4.58077e-08
	0.52	-3.08481e-08			0.52	-3.00076e-08			0.52	8.42903e-08			0.62	-3.33694e-08			0.62	1.62198e-07			0.72	-2.58055e-08			0.72	2.40189e-07			0.82	-2.16875e-08			0.82	3.24988e-07			1.02	-4.64801e-08
	0.51	-2.98395e-08			0.51	-2.74023e-08			0.51	1.54466e-07			0.61	-2.59736e-08			0.61	2.70529e-07			0.71	-1.55524e-08			0.71	3.86087e-07			0.81	-5.88739e-09			0.81	5.11395e-07			1.01	-4.22779e-08
	0.5	-2.79066e-08			0.5	-1.95024e-08			0.5	2.50022e-07			0.6	-8.57688e-09			0.6	4.21637e-07			0.7	9.32425e-09			0.7	5.84008e-07			0.8	2.57126e-08			0.8	7.65203e-07			1	-4.11013e-08
	0.49	-2.79066e-08			0.49	-9.24922e-09			0.49	3.80204e-07			0.59	1.57115e-08			0.59	6.13675e-07			0.69	4.78158e-08			0.69	8.36892e-07			0.79	7.47094e-08			0.79	1.10541e-06			0.99	-4.0429e-08
	0.48	-2.63099e-08			0.48	1.50392e-08			0.48	5.49802e-07			0.58	5.56317e-08			0.58	8.50843e-07			0.68	1.08579e-07			0.68	1.15534e-06			0.78	1.53205e-07			0.78	1.56111e-06			0.98	-4.253e-08
	0.47	-2.38725e-08			0.47	5.03371e-08			0.47	7.60245e-07			0.57	1.18664e-07			0.57	1.14685e-06			0.67	2.00017e-07			0.67	1.5533e-06			0.77	2.70697e-07			0.77	2.16499e-06			0.97	-4.00928e-08
	0.46	-2.0763e-08			0.46	1.06646e-07			0.46	1.01506e-06			0.56	2.06992e-07			0.56	1.50068e-06			0.66	3.31375e-07			0.66	2.05573e-06			0.76	4.36093e-07			0.76	2.97083e-06			0.96	-3.84119e-08
	0.45	-1.56364e-08			0.45	1.87495e-07			0.45	1.3204e-06			0.55	3.25997e-07			0.55	1.9268e-06			0.65	5.07109e-07			0.65	2.69415e-06			0.75	6.5494e-07			0.75	4.0631e-06			0.95	-3.61428e-08
	0.44	-6.3917e-09			0.44	3.01624e-07			0.44	1.67836e-06			0.54	4.83409e-07			0.54	2.45058e-06			0.64	7.32427e-07			0.64	3.52386e-06			0.74	9.40432e-07			0.74	5.57535e-06			0.94	-3.26971e-08
	0.43	1.10051e-08			0.43	4.53826e-07			0.43	2.1033e-06			0.53	6.83934e-07			0.53	3.10547e-06			0.63	1.01473e-06			0.63	4.641e-06			0.73	1.31166e-06			0.73	7.69938e-06			0.93	-2.49652e-08
	0.42	4.01679e-08			0.42	6.42081e-07			0.42	2.60892e-06			0.52	9.29507e-07			0.52	3.94384e-06			0.62	1.3668e-06			0.62	6.17074e-06			0.72	1.78938e-06			0.72	1.07264e-05			0.92	-1.26948e-08
	0.41	8.70637e-08			0.41	8.73618e-07			0.41	3.22566e-06			0.51	1.22745e-06			0.51	5.04292e-06			0.61	1.79913e-06			0.61	8.33435e-06			0.71	2.4062e-06			0.71	1.50545e-05			0.91	1.4619e-08
	0.4	1.57828e-07			0.4	1.15105e-06			0.4	3.99116e-06			0.5	1.57885e-06			0.5	6.53298e-06			0.6	2.33182e-06			0.6	1.14333e-05			0.7	3.22709e-06			0.7	2.11743e-05			0.9	5.8069e-08
	0.39	2.57334e-07			0.39	1.47883e-06			0.39	4.96265e-06			0.49	2.00135e-06			0.49	8.58044e-06			0.59	3.00756e-06			0.59	1.5871e-05			0.69	4.33827e-06			0.69	2.96532e-05			0.89	1.27908e-07
	0.38	3.92222e-07			0.38	1.85872e-06			0.38	6.2231e-06			0.48	2.51429e-06			0.48	1.14382e-05			0.58	3.89064e-06			0.58	2.21683e-05			0.68	5.88078e-06			0.68	4.10015e-05			0.88	2.38004e-07
	0.37	5.65266e-07			0.37	2.29543e-06			0.37	7.89563e-06			0.47	3.1438e-06			0.47	1.54417e-05			0.57	5.07141e-06			0.57	3.08667e-05			0.67	8.07314e-06			0.67	5.55775e-05			0.87	3.98526e-07
	0.36	7.76129e-07			0.36	2.814e-06			0.36	1.01393e-05			0.46	3.94006e-06			0.46	2.09894e-05			0.56	6.69712e-06			0.56	4.24285e-05			0.66	1.12378e-05			0.66	7.34017e-05			0.86	6.325e-07
	0.35	1.02632e-06			0.35	3.43182e-06			0.35	1.31722e-05			0.45	4.97559e-06			0.45	2.85279e-05			0.55	8.97849e-06			0.55	5.70424e-05			0.65	1.58143e-05			0.65	9.40309e-05			0.85	9.59006e-07
	0.34	1.31797e-06			0.34	4.18018e-06			0.34	1.72545e-05			0.44	6.34421e-06			0.44	3.84706e-05			0.54	1.22266e-05			0.54	7.46046e-05			0.64	2.23665e-05			0.64	0.000116995			0.84	1.42034e-06
	0.33	1.65012e-06			0.33	5.11074e-06			0.33	2.26836e-05			0.43	8.20349e-06			0.43	5.10771e-05			0.53	1.68366e-05			0.53	9.4511e-05			0.63	3.15061e-05			0.63	0.000141391			0.83	2.06178e-06
	0.32	2.02698e-06			0.32	6.29757e-06			0.32	2.97794e-05			0.42	1.07543e-05			0.42	6.63863e-05			0.52	2.33001e-05			0.52	0.000116239			0.62	4.37515e-05			0.62	0.000166368			0.82	2.96368e-06
	0.31	2.45268e-06			0.31	7.82528e-06			0.31	3.88409e-05			0.41	1.42821e-05			0.41	8.41379e-05			0.51	3.21147e-05			0.51	0.00013888			0.61	5.93457e-05			0.61	0.000191147			0.81	4.24514e-06
	0.3	2.93839e-06			0.3	9.83106e-06			0.3	5.00794e-05			0.4	1.91253e-05			0.4	0.000103686			0.5	4.36834e-05			0.5	0.000161641			0.6	7.81365e-05			0.6	0.000215098			0.8	6.08812e-06
	0.29	3.49805e-06			0.29	1.24462e-05			0.29	6.35022e-05			0.39	2.56773e-05			0.39	0.000124558			0.49	5.81798e-05			0.49	0.000183852			0.59	9.94854e-05			0.59	0.000237788			0.79	8.75274e-06
	0.28	4.1516e-06			0.28	1.58454e-05			0.28	7.87626e-05			0.38	3.43246e-05			0.38	0.000145845			0.48	7.54382e-05			0.48	0.000204932			0.58	0.000122772			0.58	0.000258935			0.78	1.26167e-05
	0.27	4.92945e-06			0.27	2.01659e-05			0.27	9.49066e-05			0.37	4.53868e-05			0.37	0.000166818			0.47	9.48466e-05			0.47	0.000224422			0.57	0.000147005			0.57	0.000278374			0.77	1.81724e-05
	0.26	5.85825e-06			0.26	2.54899e-05			0.26	0.00011095			0.36	5.90281e-05			0.36	0.00018686			0.46	0.000115918			0.46	0.000242099			0.56	0.000171339			0.56	0.000296048			0.76	2.60093e-05
	0.25	6.96355e-06			0.25	3.17872e-05			0.25	0.000125584			0.35	7.51896e-05			0.35	0.000205518			0.45	0.00013774			0.45	0.000257868			0.55	0.000194992			0.55	0.000311853			0.75	3.67066e-05
	0.24	8.27913e-06			0.24	3.88524e-05			0.24	0.000137981			0.34	9.34535e-05			0.34	0.000222343			0.44	0.000159612			0.44	0.000271781			0.54	0.00021751			0.54	0.000325883			0.74	5.06703e-05
	0.23	9.81938e-06			0.23	4.63804e-05			0.23	0.000147898			0.33	0.000113547			0.33	0.000237107			0.43	0.000180849			0.43	0.000283914			0.53	0.000238443			0.53	0.000338083			0.73	6.79931e-05
	0.22	1.15883e-05			0.22	5.39914e-05			0.22	0.000155348			0.32	0.000134655			0.32	0.000249657			0.42	0.000200898			0.42	0.000294376			0.52	0.000257627			0.52	0.00034849			0.72	8.83677e-05
	0.21	1.35766e-05			0.21	6.1347e-05			0.21	0.000160528			0.31	0.000155826			0.31	0.000259917			0.41	0.000219385			0.41	0.000303293			0.51	0.00027496			0.51	0.000357179			0.71	0.000111112
	0.2	1.5742e-05			0.2	6.81934e-05			0.2	0.000163636			0.3	0.000175912			0.3	0.000267769			0.4	0.000236056			0.4	0.000310745			0.5	0.000290442			0.5	0.00036422			0.7	0.000135567
	0.19	1.80377e-05			0.19	7.43759e-05			0.19	0.000164837			0.29	0.000193603			0.29	0.000273099			0.39	0.000250822			0.39	0.000316805			0.49	0.000304063			0.49	0.000369655			0.69	0.000160895
	0.18	2.03995e-05			0.18	7.9774e-05			0.18	0.00016429			0.28	0.00020777			0.28	0.000275916			0.38	0.000263694			0.38	0.000321574			0.48	0.000315869			0.48	0.000373628			0.68	0.00018636
	0.17	2.27641e-05			0.17	8.43416e-05			0.17	0.000162136			0.27	0.000217994			0.27	0.000276394			0.37	0.000274794			0.37	0.000325143			0.47	0.000325915			0.47	0.00037625			0.67	0.000211605
	0.16	2.50589e-05			0.16	8.7942e-05			0.16	0.000158528			0.26	0.000224701			0.26	0.000274838			0.36	0.00028432			0.36	0.000327654			0.46	0.000334276			0.46	0.000377605			0.66	0.000236158
	0.15	2.72491e-05			0.15	9.06336e-05			0.15	0.000153647			0.25	0.000228505			0.25	0.00027166			0.35	0.000292377			0.35	0.000329212			0.45	0.000341087			0.45	0.000377887			0.65	0.000259691
	0.14	2.92899e-05			0.14	9.21812e-05			0.14	0.000147599			0.24	0.000230048			0.24	0.000267178			0.34	0.00029911			0.34	0.000329914			0.44	0.000346439			0.44	0.00037724			0.64	0.00028197
	0.13	3.11951e-05			0.13	9.25038e-05			0.13	0.000140599			0.23	0.000229797			0.23	0.000261681			0.33	0.000304524			0.33	0.000329758			0.43	0.000350482			0.43	0.000375845			0.63	0.000302819
	0.12	3.29943e-05			0.12	9.15759e-05			0.12	0.000132841			0.22	0.000228084			0.22	0.000255347			0.32	0.000308568			0.32	0.000328694			0.42	0.000353355			0.42	0.000373815			0.62	0.000322096
	0.11	3.47182e-05			0.11	8.94681e-05			0.11	0.000124548			0.21	0.000225054			0.21	0.000248251			0.31	0.000311018			0.31	0.000326514			0.41	0.000355154			0.41	0.000371296			0.61	0.000339676
	0.1	3.63705e-05			0.1	8.63512e-05			0.1	0.000115913			0.2	0.000220843			0.2	0.000240488			0.3	0.000311675			0.3	0.000323071			0.4	0.000356054			0.4	0.00036841			0.6	0.000355563
	0.09	3.79241e-05			0.09	8.24585e-05			0.09	0.000107145			0.19	0.000215519			0.19	0.000232076			0.29	0.000310482			0.29	0.000318297			0.39	0.000356049			0.39	0.000365239			0.59	0.000369702
	0.08	3.9263e-05			0.08	7.80117e-05			0.08	9.84054e-05			0.18	0.000209111			0.18	0.000223031			0.28	0.000307497			0.28	0.000312388			0.38	0.000355409			0.38	0.000361855			0.58	0.000382098
	0.07	4.02455e-05			0.07	7.31703e-05			0.07	8.9842e-05			0.17	0.000201701			0.17	0.000213411			0.27	0.000302914			0.27	0.000305449			0.37	0.000354154			0.37	0.00035832			0.57	0.00039278
	0.06	4.07346e-05			0.06	6.81144e-05			0.06	8.15582e-05			0.16	0.000193375			0.16	0.000203236			0.26	0.000297097			0.26	0.000297844			0.36	0.00035238			0.36	0.000354719			0.56	0.000401812
	0.05	4.06385e-05			0.05	6.29607e-05			0.05	7.36213e-05			0.15	0.000184286			0.15	0.000192627			0.25	0.000290392			0.25	0.000289765			0.35	0.000350188			0.35	0.000351048			0.55	0.00040918
	0.04	3.99485e-05			0.04	5.77899e-05			0.04	6.6066e-05			0.14	0.000174461			0.14	0.000181562			0.24	0.000283036			0.24	0.000281461			0.34	0.00034757			0.34	0.000347305			0.54	0.000415041
	0.03	3.87061e-05			0.03	5.26505e-05			0.03	5.88976e-05			0.13	0.000164112			0.13	0.000170188			0.23	0.000275249			0.23	0.000272953			0.33	0.000344539			0.33	0.000343398			0.53	0.000419445
	0.02	3.69589e-05			0.02	4.75754e-05			0.02	5.21219e-05			0.12	0.000153376			0.12	0.000158628			0.22	0.000267069			0.22	0.000264298			0.32	0.000340927			0.32	0.000339055			0.52	0.000422481
	0.01	3.47144e-05			0.01	4.25135e-05			0.01	4.56623e-05			0.11	0.000142441			0.11	0.000147014			0.21	0.00025855			0.21	0.000255466			0.31	0.000336541			0.31	0.000334165			0.51	0.000424232
	0	3.19826e-05			0	3.74724e-05			0	3.94998e-05			0.1	0.000131476			0.1	0.00013546			0.2	0.000249684			0.2	0.000246408			0.3	0.00033125			0.3	0.000328511			0.5	0.000424859
	-0.01	2.87781e-05			-0.01	3.2433e-05			-0.01	3.36195e-05			0.09	0.000120629			0.09	0.000124106			0.19	0.000240476			0.19	0.000237094			0.29	0.00032507			0.29	0.000322119			0.49	0.000424421
	-0.02	2.5193e-05			-0.02	2.75015e-05			-0.02	2.81159e-05			0.08	0.00011003			0.08	0.000113044			0.18	0.000230852			0.18	0.000227438			0.28	0.00031814			0.28	0.000315085			0.48	0.000423068
	-0.03	2.13874e-05			-0.03	2.27942e-05			-0.03	2.30745e-05			0.07	9.97694e-05			0.07	0.000102362			0.17	0.000220802			0.17	0.000217407			0.27	0.000310589			0.27	0.000307571			0.47	0.000420926
	-0.04	1.7625e-05			-0.04	1.84867e-05			-0.04	1.86051e-05			0.06	8.99397e-05			0.06	9.21187e-05			0.16	0.000210333			0.16	0.000207001			0.26	0.000302721			0.26	0.000299799			0.46	0.000418158
	-0.05	1.41759e-05			-0.05	1.47222e-05			-0.05	1.47625e-05			0.05	8.05668e-05			0.05	8.23513e-05			0.15	0.000199492			0.15	0.000196273			0.25	0.00029463			0.25	0.000291872			0.45	0.000414842
	-0.06	1.11839e-05			-0.06	1.15407e-05			-0.06	1.15485e-05			0.04	7.16761e-05			0.04	7.30735e-05			0.14	0.00018823			0.14	0.000185144			0.24	0.000286426			0.24	0.000283845			0.44	0.000411169
	-0.07	8.68323e-06			-0.07	8.92142e-06			-0.07	8.91612e-06			0.03	6.32707e-05			0.03	6.42948e-05			0.13	0.000176664			0.13	0.000173719			0.23	0.000278134			0.23	0.000275755			0.43	0.000407241
	-0.08	6.6493e-06			-0.08	6.79722e-06			-0.08	6.79277e-06			0.02	5.53638e-05			0.02	5.60419e-05			0.12	0.00016489			0.12	0.000162125			0.22	0.000269728			0.22	0.000267548			0.42	0.000403183
	-0.09	5.02258e-06			-0.09	5.11982e-06			-0.09	5.11024e-06			0.01	4.7888e-05			0.01	4.82509e-05			0.11	0.000153019			0.11	0.000150438			0.21	0.00026116			0.21	0.000259183			0.41	0.000399053
	-0.1	3.74439e-06			-0.1	3.80726e-06			-0.1	3.79558e-06			0	4.08756e-05			0	4.09889e-05			0.1	0.00014116			0.1	0.000138772			0.2	0.000252364			0.2	0.000250581			0.4	0.000394896
	-0.11	2.75853e-06			-0.11	2.79719e-06			-0.11	2.78786e-06			-0.01	3.43391e-05			-0.01	3.4269e-05			0.09	0.000129433			0.09	0.000127236			0.19	0.000243261			0.19	0.000241674			0.39	0.000390804
	-0.12	2.00816e-06			-0.12	2.02707e-06			-0.12	2.02211e-06			-0.02	2.8402e-05			-0.02	2.82351e-05			0.08	0.000117926			0.08	0.000115915			0.18	0.000233782			0.18	0.000232363			0.38	0.000386777
	-0.13	1.44504e-06			-0.13	1.4569e-06			-0.13	1.45227e-06			-0.03	2.3122e-05			-0.03	2.29154e-05			0.07	0.000106729			0.07	0.000104911			0.17	0.000223882			0.17	0.000222601			0.37	0.000382818
	-0.14	1.02927e-06			-0.14	1.03221e-06			-0.14	1.03154e-06			-0.04	1.85429e-05			-0.04	1.83373e-05			0.06	9.59156e-05			0.06	9.42669e-05			0.16	0.000213519			0.16	0.000212365			0.36	0.000378946
	-0.15	7.273e-07			-0.15	7.26292e-07			-0.15	7.27552e-07			-0.05	1.46683e-05			-0.05	1.44767e-05			0.05	8.55075e-05			0.05	8.40317e-05			0.15	0.000202758			0.15	0.000201694			0.35	0.000375102
	-0.16	5.0963e-07			-0.16	5.0299e-07			-0.16	5.07109e-07			-0.06	1.14455e-05			-0.06	1.12813e-05			0.04	7.55573e-05			0.04	7.42445e-05			0.14	0.00019153			0.14	0.000190534			0.34	0.000371202
	-0.17	3.5516e-07			-0.17	3.47344e-07			-0.17	3.49193e-07			-0.07	8.82115e-06			-0.07	8.6813e-06			0.03	6.60996e-05			0.03	6.49277e-05			0.13	0.00017993			0.13	0.000178965			0.33	0.00036706
	-0.18	2.44559e-07			-0.18	2.35819e-07			-0.18	2.41282e-07			-0.08	6.70561e-06			-0.08	6.59122e-06			0.02	5.71978e-05			0.02	5.61517e-05			0.12	0.000168049			0.12	0.000167089			0.32	0.00036243
	-0.19	1.68165e-07			-0.19	1.62114e-07			-0.19	1.63458e-07			-0.09	5.03737e-06			-0.09	4.94425e-06			0.01	4.88388e-05			0.01	4.79043e-05			0.11	0.000155998			0.11	0.00015502			0.31	0.000357124
	-0.2	1.16395e-07			-0.2	1.07234e-07			-0.2	1.08999e-07			-0.1	3.73599e-06			-0.1	3.66379e-06			0	4.11268e-05			0	4.02908e-05			0.1	0.000143877			0.1	0.000142869			0.3	0.000351152
	-0.21	7.74828e-08			-0.21	7.04232e-08			-0.21	7.58019e-08			-0.11	2.73709e-06			-0.11	2.68204e-06			-0.01	3.41242e-05			-0.01	3.33762e-05			0.09	0.000131807			0.09	0.000130736			0.29	0.000344583
	-0.22	5.63881e-08			-0.22	4.35296e-08			-0.22	5.03371e-08			-0.12	1.98143e-06			-0.12	1.93747e-06			-0.02	2.79414e-05			-0.02	2.72782e-05			0.08	0.000119897			0.08	0.000118725			0.28	0.000337713
	-0.23	3.72264e-08			-0.23	3.14275e-08			-0.23	3.50412e-08			-0.13	1.41933e-06			-0.13	1.38688e-06			-0.03	2.25724e-05			-0.03	2.19955e-05			0.07	0.000108227			0.07	0.000106939			0.27	0.000330634
	-0.24	2.63849e-08			-0.24	1.99136e-08			-0.24	2.14264e-08			-0.14	1.00464e-06			-0.14	9.80016e-07			-0.04	1.80001e-05			-0.04	1.75062e-05			0.06	9.68887e-05			0.06	9.54757e-05			0.26	0.000323532
	-0.25	1.84849e-08			-0.25	1.12573e-08			-0.25	1.32742e-08			-0.15	7.0318e-07			-0.15	6.86287e-07			-0.05	1.41717e-05			-0.05	1.37567e-05			0.05	8.59327e-05			0.05	8.43942e-05			0.25	0.000316431
	-0.26	1.60477e-08			-0.26	8.90407e-09			-0.26	7.30722e-09			-0.16	4.8635e-07			-0.16	4.72735e-07			-0.06	1.10173e-05			-0.06	1.06723e-05			0.04	7.54117e-05			0.04	7.3781e-05			0.24	0.000309291
	-0.27	1.13413e-08			-0.27	4.44982e-09			-0.27	7.05506e-09			-0.17	3.30955e-07			-0.17	3.23055e-07			-0.07	8.45849e-06			-0.07	8.17912e-06			0.03	6.5432e-05			0.03	6.37337e-05			0.23	0.000302048
	-0.28	1.00806e-08			-0.28	3.10513e-09			-0.28	4.87e-09			-0.18	2.24725e-07			-0.18	2.16909e-07			-0.08	6.41195e-06			-0.08	6.1883e-06			0.02	5.60889e-05			0.02	5.43843e-05			0.22	0.000294629
	-0.29	5.87852e-09			-0.29	7.51925e-10			-0.29	2.68494e-09			-0.19	1.49339e-07			-0.19	1.44717e-07			-0.09	4.79859e-06			-0.09	4.62277e-06			0.01	4.74332e-05			0.01	4.57851e-05			0.21	0.000286882
	-0.3	7.64351e-09			-0.3	4.99767e-10			-0.3	7.51925e-10			-0.2	9.92499e-08			-0.2	9.48797e-08			-0.1	3.54932e-06			-0.1	3.41056e-06			0	3.95852e-05			0	3.80475e-05			0.2	0.000278699
													-0.21	6.38679e-08			-0.21	6.17669e-08			-0.11	2.59506e-06			-0.11	2.48655e-06			-0.01	3.25769e-05			-0.01	3.11856e-05			0.19	0.000269936
													-0.22	3.86551e-08			-0.22	4.00838e-08			-0.12	1.87553e-06			-0.12	1.79149e-06			-0.02	2.64911e-05			-0.02	2.52552e-05			0.18	0.000260453
													-0.23	2.2435e-08			-0.23	2.41157e-08			-0.13	1.34024e-06			-0.13	1.27544e-06			-0.03	2.12701e-05			-0.03	2.0198e-05			0.17	0.000250179
													-0.24	9.24024e-09			-0.24	1.17615e-08			-0.14	9.4724e-07			-0.14	9.02613e-07			-0.04	1.68637e-05			-0.04	1.5945e-05			0.16	0.000239007
													-0.25	3.77747e-09			-0.25	4.11364e-09			-0.15	6.64436e-07			-0.15	6.25945e-07			-0.05	1.32033e-05			-0.05	1.24357e-05			0.15	0.000227011
													-0.26	-2.56591e-10			-0.26	-3.19812e-09			-0.16	4.6181e-07			-0.16	4.32899e-07			-0.06	1.02069e-05			-0.06	9.57169e-06			0.14	0.000214086
													-0.27	-2.56591e-10			-0.27	-6.05553e-09			-0.17	3.15996e-07			-0.17	2.94733e-07			-0.07	7.79536e-06			-0.07	7.27839e-06			0.13	0.000200377
													-0.28	-1.18109e-09			-0.28	-6.64386e-09			-0.18	2.16405e-07			-0.18	1.9842e-07			-0.08	5.87658e-06			-0.08	5.46357e-06			0.12	0.000186025
													-0.29	-5.04701e-09			-0.29	-9.33323e-09			-0.19	1.44045e-07			-0.19	1.33791e-07			-0.09	4.3771e-06			-0.09	4.05041e-06			0.11	0.000171225
													-0.3	-5.80337e-09			-0.3	-9.33323e-09			-0.2	9.57201e-08			-0.2	8.69796e-08			-0.1	3.22062e-06			-0.1	2.96402e-06			0.1	0.000156185
																					-0.21	6.26072e-08			-0.21	5.81531e-08			-0.11	2.34292e-06			-0.11	2.14549e-06			0.09	0.00014114
																					-0.22	4.0252e-08			-0.22	3.68902e-08			-0.12	1.68416e-06			-0.12	1.53472e-06			0.08	0.00012632
																					-0.23	2.35275e-08			-0.23	2.20147e-08			-0.13	1.20089e-06			-0.13	1.08642e-06			0.07	0.000111931
																					-0.24	1.41147e-08			-0.24	1.21818e-08			-0.14	8.43027e-07			-0.14	7.58564e-07			0.06	9.81936e-05
																					-0.25	7.55938e-09			-0.25	6.29871e-09			-0.15	5.86025e-07			-0.15	5.23581e-07			0.05	8.52412e-05
																					-0.26	5.54235e-09			-0.26	2.60081e-09			-0.16	4.05669e-07			-0.16	3.59446e-07			0.04	7.32155e-05
																					-0.27	-4.54747e-12			-0.27	-1.09696e-09			-0.17	2.77672e-07			-0.17	2.43131e-07			0.03	6.22222e-05
																					-0.28	-1.34912e-09			-0.28	-3.5343e-09			-0.18	1.87999e-07			-0.18	1.60433e-07			0.02	5.23253e-05
																					-0.29	-3.40606e-10			-0.29	-4.79486e-09			-0.19	1.23958e-07			-0.19	1.05385e-07			0.01	4.34973e-05
																					-0.3	-1.85332e-09			-0.3	-6.55973e-09			-0.2	8.31977e-08			-0.2	6.94147e-08			0	3.5745e-05
																													-0.21	5.68083e-08							-0.01	2.90039e-05
																													-0.22	3.6386e-08							-0.02	2.32775e-05
																													-0.23	2.17625e-08							-0.03	1.84524e-05
																													-0.24	8.90407e-09							-0.04	1.4447e-05
																													-0.25	4.78599e-09							-0.05	1.117e-05
																													-0.26	4.78599e-09							-0.06	8.52581e-06
																													-0.27	5.20618e-09							-0.07	6.42868e-06
																													-0.28	1.0881e-09							-0.08	4.78346e-06
																													-0.29	2.5168e-09							-0.09	3.51654e-06
																													-0.3	4.15753e-10							-0.1	2.55102e-06
																																					-0.11	1.82813e-06
																																					-0.12	1.29679e-06
																																					-0.13	9.11606e-07
																																					-0.14	6.35442e-07
																																					-0.15	4.35588e-07
																																					-0.16	2.94061e-07
																																					-0.17	2.00269e-07
																																					-0.18	1.33035e-07
																																					-0.19	9.13499e-08
																																					-0.2	5.99179e-08

## Sheet: Figure 1g
		NH4Br	NaCl
Axis	x	y	y
Parameter	VD	ID	ID
Unit	V	Normalized	Normalized
	0	0.0011	1.569e-05
	0.01	0.00126	0.05696
	0.02	0.00136	0.11243
	0.03	0.00145	0.16648
	0.04	0.00153	0.21889
	0.05	0.00161	0.2694
	0.06	0.00169	0.3183
	0.07	0.00177	0.36533
	0.08	0.00186	0.4103
	0.09	0.00196	0.44843
	0.1	0.00205	0.49078
	0.11	0.00213	0.52715
	0.12	0.0022	0.56699
	0.13	0.00226	0.59871
	0.14	0.00233	0.63514
	0.15	0.00239	0.66292
	0.16	0.00244	0.69574
	0.17	0.0025	0.71967
	0.18	0.00256	0.74908
	0.19	0.00261	0.7694
	0.2	0.00267	0.79534
	0.21	0.00272	0.81242
	0.22	0.00278	0.83508
	0.23	0.00285	0.84923
	0.24	0.00292	0.86871
	0.25	0.00301	0.8803
	0.26	0.00311	0.89672
	0.27	0.00323	0.90611
	0.28	0.00337	0.91969
	0.29	0.00353	0.92726
	0.3	0.0037	0.93819
	0.31	0.00388	0.94408
	0.32	0.00408	0.95277
	0.33	0.0043	0.9575
	0.34	0.00454	0.96396
	0.35	0.00481	0.9678
	0.36	0.00511	0.97252
	0.37	0.00542	0.97555
	0.38	0.0057	0.97873
	0.39	0.00595	0.98128
	0.4	0.00613	0.98324
	0.41	0.00626	0.98546
	0.42	0.00652	0.98654
	0.43	0.00737	0.9887
	0.44	0.00886	0.98966
	0.45	0.01159	0.99002
	0.46	0.01597	0.99134
	0.47	0.02249	0.99231
	0.48	0.03211	0.99302
	0.49	0.04615	0.99363
	0.5	0.06652	0.99419
	0.51	0.09472	0.99477
	0.52	0.1313	0.99523
	0.53	0.17546	0.99567
	0.54	0.23046	0.99607
	0.55	0.29846	0.99643
	0.56	0.3842	0.99674
	0.57	0.46396	0.99699
	0.58	0.52462	0.99726
	0.59	0.57919	0.99757
	0.6	0.62674	0.99755
	0.59	0.66969	1
	0.58	0.71229	0.9998
	0.57	0.75662	0.99935
	0.56	0.80171	0.99894
	0.55	0.84836	0.99848
	0.54	0.89418	0.99809
	0.53	0.9335	0.99768
	0.52	0.96027	0.99731
	0.51	0.9768	0.99697
	0.5	0.98707	0.99655
	0.49	0.99392	0.99617
	0.48	0.99862	0.99572
	0.47	0.99997	0.99524
	0.46	1	0.99466
	0.45	0.99556	0.99393
	0.44	0.98845	0.99304
	0.43	0.97763	0.99197
	0.42	0.96588	0.99071
	0.41	0.95016	0.98914
	0.4	0.9324	0.98726
	0.39	0.91166	0.98502
	0.38	0.88844	0.98234
	0.37	0.86215	0.97928
	0.36	0.83279	0.97563
	0.35	0.79917	0.97138
	0.34	0.7621	0.96652
	0.33	0.72166	0.96098
	0.32	0.6782	0.95459
	0.31	0.63176	0.94741
	0.3	0.58261	0.93928
	0.29	0.53214	0.93019
	0.28	0.48067	0.92011
	0.27	0.42876	0.90894
	0.26	0.37741	0.89657
	0.25	0.32742	0.88299
	0.24	0.27936	0.86805
	0.23	0.23411	0.85187
	0.22	0.1925	0.83413
	0.21	0.15485	0.81495
	0.2	0.12175	0.79428
	0.19	0.09289	0.77195
	0.18	0.0691	0.74801
	0.17	0.05	0.72228
	0.16	0.03507	0.69476
	0.15	0.02383	0.66553
	0.14	0.0156	0.63438
	0.13	0.00981	0.60133
	0.12	0.00589	0.5665
	0.11	0.00334	0.52967
	0.1	0.00175	0.49086
	0.09	0.000810256	0.4502
	0.08	0.000283712	0.4053
	0.07	4.94209e-05	0.36044
	0.06	0	0.31447
	0.05	0.000124467	0.26638
	0.04	0.000356317	0.21655
	0.03	0.000623556	0.16481
	0.02	0.000815747	0.11137
	0.01	0.000924961	0.05651
	0	0.000981093	0

## Sheet: Figure 1h
		NH4Br	NaCl
Axis	x	y	y
Parameter	Sweep cycle	ILRS/IHRS	ILRS/IHRS
	1	223.114	0.99848
	2	223.211	0.99856
	3	222.723	0.99896
	4	222.651	0.999
	5	222.867	0.99933
	6	222.523	0.99966
	7	221.483	0.99952
	8	222.063	0.9996
	9	212.928	1.00255			·
	10	171.292	0.99796
	11	152.274	0.99901
	12	156.979	0.99946
	13	161.347	0.99971
	14	181.58	0.99995
	15	196.392	1
	16	198.518	1.00013
	17	197.986	1.00022
	18	196.441	1.0001
	19	193.427	1.00023
	20	189.578	1.00037
	21	188.178	1.0004
	22	187.662	1.00043
	23	188.47	1.00021
	24	189.448	1.00042
	25	189.997	1.00051
	26	191.232	1.00055
	27	191.971	1.00068
	28	192.601	1.00065
	29	193.429	1.0008
	30	194.63	1.00076
	31	195.482	1.00081
	32	196.387	1.00078
	33	196.278	1.00085
	34	197.346	1.00107
	35	197.893	1.00008
	36	198.297	1.00024
	37	198.907	1.00018
	38	199.643	1.00038
	39	199.571	1.00019
	40	199.8	1.00041
	41	200.292	1.00056
	42	200.598	1.00057
	43	200.806	1.00065
	44	200.957	1.00067
	45	201.162	1.00072
	46	207.323	1.00077
	47	220.785	1.00082
	48	221.545	1.00087
	49	219.641	1.00085
	50	216.932	1.00094
	51	214.599	1.00094
	52	213.211	1.00109
	53	211.249	1.00101
	54	210.133	1.00116
	55	209.253	1.00126
	56	207.813	1.00113
	57	206.989	1.00105
	58	207.051	1.00103
	59	206.583	1.00112
	60	206.322	1.0012
	61	205.721	1.00109
	62	205.434	1.00111
	63	205.354	1.00121
	64	204.843	1.00123
	65	204.974	1.00143
	66	205.183	1.00161
	67	204.474	1.00164
	68	204.191	1.00046
	69	203.659	1.00039
	70	203.656	1.00063
	71	203.846	1.00074
	72	203.362	1.00083
	73	202.881	1.00093
	74	202.961	1.00096
	75	202.831	1.00104
	76	202.927	1.00104
	77	203.055	1.00119
	78	208.291	1.00124
	79	220.956	1.00129
	80	221.784	1.00131
	81	219.998	1.00144
	82	216.875	1.00136
	83	214.984	1.00142
	84	213.141	1.00148
	85	210.403	1.00148
	86	209.7	1.00154
	87	208.597	1.00159
	88	207.235	1.00157
	89	206.882	1.00165
	90	205.723	1.00171
	91	205.293	1.00176
	92	204.404	1.00178
	93	204.014	1.00178
	94	203.558	1.00179
	95	203.04	1.00185
	96	202.706	1.00183
	97	202.219	1.00191
	98	201.838	1.00196
	99	201.841	1.00196
	100	201.373	1.00169
	101	201.212	1.00082
	102	201.404	1.001
	103	201.122	1.00116
	104	200.888	1.00128
	105	200.421	1.00142
	106	200.367	1.00148
	107	200.234	1.00166
	108	199.71	1.00169
	109	199.68	1.00172
	110	204.063	1.00172
	111	216.808	1.00186
	112	216.673	1.00186
	113	214.173	1.00181
	114	211.613	1.00206
	115	208.757	1.00196
	116	206.874	1.002
	117	205.097	1.00198
	118	203.922	1.00207
	119	202.382	1.00206
	120	201.823	1.00207
	121	200.774	1.00215
	122	200.01	1.00212
	123	199.655	1.00216
	124	199.714	1.00221
	125	198.768	1.0022
	126	198.508	1.00223
	127	198.073	1.00221
	128	198.439	1.00225
	129	198.19	1.00228
	130	197.556	1.00225
	131	197.248	1.00228
	132	196.857	1.00231
	133	197.111	1.00218
	134	197.123	1.00107
	135	196.634	1.0012
	136	196.622	1.00142
	137	196.227	1.00156
	138	196.123	1.00171
	139	196.638	1.0018
	140	196.302	1.0019
	141	195.95	1.0019
	142	205.466	1.00202
	143	217.505	1.00205
	144	217.306	1.00213
	145	214.858	1.00212
	146	211.565	1.00216
	147	208.848	1.00218
	148	206.362	1.00222
	149	204.24	1.00222
	150	202.328	1.00222
	151	200.901	1.00221
	152	200.016	1.00226
	153	199.141	1.00504
	154	197.962	1.00511
	155	197.532	1.00576
	156	197.286	1.00577
	157	196.562	1.00564
	158	196.175	1.00557
	159	196.023	1.00539
	160	195.278	1.00549
	161	195.02	1.0055
	162	194.586	1.00526
	163	194.591	1.00535
	164	194.732	1.0054
	165	194.423	1.00539
	166	193.976	1.00476
	167	193.721	1.00416
	168	193.465	1.00401
	169	193.544	1.00423
	170	193.326	1.00433
	171	193.538	1.00454
	172	193.102	1.00467
	173	192.963	1.00471
	174	199.656	1.00483
	175	212.862	1.00498
	176	213.286	1.00502
	177	210.726	1.00502
	178	207.535	1.00507
	179	204.639	1.00515
	180	202.012	1.00511
	181	200.533	1.00524
	182	198.625	1.00529
	183	197.297	1.00525
	184	196.072	1.0053
	185	195.135	1.00527
	186	194.2	1.00534
	187	193.747	1.00535
	188	193.243	1.00544
	189	192.699	1.00544
	190	192.65	1.00543
	191	191.93	1.00546
	192	191.291	1.00552
	193	191.314	1.00542
	194	190.856	1.00548
	195	190.584	1.00539
	196	190.395	1.0055
	197	189.718	1.00555
	198	189.566	1.00559
	199	189.364	1.00471
	200	189.232	1.00387
	201	189.184	1.00408
	202	188.564	1.00438
	203	188.479	1.00456
	204	188.531	1.00467
	205	188.112	1.00488
	206	195.769	1.00494
	207	207.31	1.00508
	208	206.275	1.0051
	209	203.606	1.00528
	210	200.458	1.00536
	211	198.087	1.0054
	212	195.581	1.00539
	213	193.462	1.00543
	214	192.335	1.00538
	215	191.002	1.00541
	216	189.892	1.00545
	217	189.536	1.00556
	218	188.515	1.00545
	219	187.749	1.00541
	220	187.314	1.00537
	221	187.051	1.00544
	222	186.73	1.00547
	223	186.262	1.00544
	224	185.926	1.00547
	225	185.883	1.00549
	226	185.565	1.00549
	227	185.56	1.00549
	228	185.103	1.00559
	229	185.093	1.00553
	230	184.923	1.0056
	231	184.602	1.00561
	232	184.589	1.00492
	233	183.915	1.00408
	234	184.259	1.00432
	235	183.984	1.00454
	236	183.726	1.0047
	237	183.859	1.0048
	238	192.385	1.00495
	239	204.602	1.00499
	240	204.766	1.00506
	241	202.602	1.00518
	242	199.016	1.0052
	243	196.796	1.0052
	244	193.569	1.00527
	245	191.982	1.00537
	246	190.482	1.00539
	247	189.448	1.00534
	248	188.075	1.00543
	249	187.143	1.00547
	250	186.322	1.00544
	251	185.482	1.00547
	252	184.967	1.00549
	253	184.241	1.00549
	254	183.975	1.00552
	255	183.741	1.00558
	256	183.675	1.00563
	257	183.335	1.00558
	258	183.033	1.00562
	259	181.995	1.00564
	260	182.259	1.00568
	261	181.825	1.00559
	262	181.474	1.00565
	263	181.352	1.00569
	264	181.245	1.00575
	265	181.006	1.00513
	266	180.276	1.00426
	267	180.108	1.0044
	268	180.079	1.00461
	269	179.72	1.00479
	270	188.785	1.00495
	271	201.604	1.00505
	272	200.771	1.00515
	273	198.263	1.0052
	274	195.042	1.00524
	275	192.293	1.00533
	276	189.661	1.00537
	277	188.024	1.00537
	278	186.613	1.00541
	279	185.05	1.00542
	280	183.71	1.00548
	281	183.068	1.0055
	282	182.139	1.00552
	283	181.471	1.00549
	284	180.749	1.00553
	285	180.018	1.00551
	286	179.68	1.00556
	287	179.289	1.00557
	288	178.929	1.00556
	289	178.644	1.0056
	290	178.338	1.00563
	291	178.323	1.00563
	292	177.854	1.00564
	293	177.876	1.00565
	294	177.496	1.00566
	295	177.502	1.00565
	296	177.02	1.00569
	297	176.826	1.00571
	298	176.437	1.00523
	299	176.688	1.00432
	300	176	1.00449
	301	176.27	1.00465
	302	186.479	1.00483
	303	197.675	1.00485
	304	197.051	1.00503
	305	194.305	1.00507
	306	191.644	1.00512
	307	188.456	1.00517
	308	185.762	1.00522
	309	184.438	1.00532
	310	182.503	1.00531
	311	181.078	1.00533
	312	179.834	1.00544
	313	179.272	1.00538
	314	177.88	1.00537
	315	177.227	1.0055
	316	176.691	1.00552
	317	175.946	1.00554
	318	175.623	1.00554
	319	175.161	1.00552
	320	174.425	1.0055
	321	174.136	1.0056
	322	173.781	1.00557
	323	173.953	1.00555
	324	173.047	1.00563
	325	173.393	1.00561
	326	173.294	1.00563
	327	172.54	1.00562
	328	172.761	1.00563
	329	172.336	1.00566
	330	172.205	1.00563
	331	171.931	1.00523
	332	171.97	1.00438
	333	171.413	1.00445
	334	182.403	1.00462
	335	193.574	1.00479
	336	192.988	1.0049
	337	190.316	1.005
	338	187.489	1.00504
	339	184.79	1.00511
	340	182.51	1.00521
	341	180.058	1.00525
	342	178.272	1.00528
	343	177.394	1.00531
	344	176.035	1.00529
	345	175.075	1.00534
	346	174.017	1.00534
	347	173.086	1.00542
	348	172.95	1.00536
	349	171.607	1.0054
	350	171.448	1.0054
	351	171.336	1.00539
	352	170.764	1.00537
	353	170.506	1.00538
	354	169.485	1.00537
	355	169.5	1.00542
	356	169.324	1.00541
	357	168.832	1.00547
	358	168.767	1.00547
	359	168.512	1.00542
	360	168.106	1.00547
	361	167.913	1.00543
	362	167.605	1.00548
	363	167.754	1.00537
	364	167.267	1.00517
	365	167.329	1.00433
	366	178.698	1.00437
	367	189.343	1.00455
	368	189.123	1.00459
	369	185.605	1.00476
	370	182.659	1.00482
	371	179.991	1.00493
	372	177.498	1.00496
	373	175.547	1.00506
	374	174.09	1.00507
	375	172.43	1.00514
	376	171.017	1.0052
	377	170.405	1.00517
	378	169.529	1.00518
	379	168.44	1.00517
	380	168.144	1.00519
	381	167.8	1.00528
	382	166.895	1.00517
	383	166.848	1.00528
	384	166.375	1.00522
	385	166.193	1.00523
	386	165.92	1.0052
	387	165.485	1.00526
	388	165.152	1.00525
	389	164.654	1.00536
	390	164.36	1.00524
	391	164.247	1.00531
	392	164.097	1.00526
	393	163.672	1.00525
	394	163.494	1.00526
	395	163.435	1.00524
	396	163.164	1.0053
	397	163.05	1.005
	398	174.372	1.00414
	399	185.311	1.00419
	400	184.626	1.00436
	401	181.865	1.00447
	402	178.753	1.00454
	403	175.867	1.00465
	404	173.521	1.00477
	405	171.561	1.00483
	406	169.349	1.0048
	407	168.258	1.00485
	408	166.93	1.00492
	409	166.073	1.00494
	410	165.283	1.00495
	411	164.631	1.00501
	412	163.902	1.00508
	413	163.232	1.00508
	414	163.327	1.00503
	415	162.528	1.00503
	416	162.234	1.00503
	417	161.914	1.0051
	418	161.392	1.00499
	419	160.988	1.00496
	420	160.866	1.00493
	421	160.916	1.0049
	422	160.223	1.00489
	423	160.279	1.00491
	424	159.794	1.00488
	425	159.892	1.00492
	426	159.176	1.00497
	427	159.307	1.00491
	428	159.168	1.00498
	429	159.422	1.005
	430	173.134	1.00483
	431	183.914	1.00393
	432	183.126	1.00408
	433	179.69	1.00417
	434	176.512	1.00429
	435	173.404	1.00438
	436	170.578	1.0045
	437	168.569	1.00459
	438	166.875	1.00464
	439	165.117	1.00469
	440	164.005	1.00473
	441	163.048	1.00475
	442	162.251	1.00481
	443	161.493	1.00481
	444	160.567	1.00483
	445	160.543	1.0048
	446	159.997	1.00491
	447	159.393	1.00492
	448	159.482	1.00484
	449	158.947	1.00494
	450	158.496	1.00497
	451	158.293	1.00492
	452	157.715	1.0049
	453	157.939	1.00493
	454	157.608	1.00497
	455	157.139	1.00498
	456	157.048	1.00495
	457	157.074	1.00499
	458	156.52	1.00501
	459	156.47	1.00499
	460	156.619	1.00498
	461	156.443	1.00501
	462	168.447	1.00499
	463	179.274	1.00484
	464	178.875	1.004
	465	175.74	1.0041
	466	172.422	1.00421
	467	169.528	1.00432
	468	167.674	1.00445
	469	165.477	1.00446
	470	164.038	1.00445
	471	162.663	1.0045
	472	161.452	1.0046
	473	161.052	1.00462
	474	160.293	1.00461
	475	159.432	1.00462
	476	159.126	1.00468
	477	158.273	1.00467
	478	157.955	1.00471
	479	157.733	1.00471
	480	157.387	1.00472
	481	156.777	1.00471
	482	156.78	1.00478
	483	156.777	1.00472
	484	156.688	1.00475
	485	156.341	1.00479
	486	155.93	1.00476
	487	156.194	1.00482
	488	155.816	1.00482
	489	156.023	1.00483
	490	155.736	1.00483
	491	155.631	1.00487
	492	155.344	1.00487
	493	155.647	1.00488
	494	167.421	1.00489
	495	178.56	1.00484
	496	178.247	1.00421
	497	174.919	1.00554
	498	171.935	1.00563
	499	169.678	1.00591
	500	166.822	1.00613
	501	164.702	1.00628
	502	163.628	1.00649
	503	161.957	1.00653
	504	161.066	1.00657
	505	160.047	1.00665
	506	159.411	1.00665
	507	158.785	1.00675
	508	158.048	1.00666
	509	157.624	1.00672
	510	157.308	1.00674
	511	156.749	1.00674
	512	156.728	1.00677
	513	156.295	1.00679
	514	156.368	1.0068
	515	156.286	1.00682
	516	156.095	1.00686
	517	155.975	1.00675
	518	155.91	1.0068
	519	155.739	1.00684
	520	155.398	1.00691
	521	155.473	1.00686
	522	155.569	1.00684
	523	155.429	1.00684
	524	155.243	1.00691
	525	155.274	1.00689
	526	167.679	1.00691
	527	178.447	1.00694
	528	178.286	1.00692
	529	174.956	1.00685
	530	171.847	1.00544
	531	169.699	1.00571
	532	166.923	1.00596
	533	165.384	1.00616
	534	163.613	1.0063
	535	162.03	1.0064
	536	161.265	1.0065
	537	160.374	1.00649
	538	159.662	1.00655
	539	159.204	1.00654
	540	158.751	1.0066
	541	158.124	1.00667
	542	157.643	1.00668
	543	157.501	1.00671
	544	157.152	1.00678
	545	156.916	1.00669
	546	156.744	1.00676
	547	156.931	1.00674
	548	156.563	1.00678
	549	156.506	1.0068
	550	156.383	1.00679
	551	156.118	1.0068
	552	155.969	1.00682
	553	155.9	1.00685
	554	155.877	1.00678
	555	156.157	1.0068
	556	156.012	1.00687
	557	155.884	1.00685
	558	167.78	1.00681
	559	178.769	1.00686
	560	178.058	1.00682
	561	174.941	1.0069
	562	172.218	1.00441
	563	169.151	1.00552
	564	166.889	1.0057
	565	165.354	1.00592
	566	163.505	1.00601
	567	161.98	1.00627
	568	161.071	1.00638
	569	160.253	1.00648
	570	159.819	1.0065
	571	159.226	1.00657
	572	158.912	1.00654
	573	158.456	1.00663
	574	158.258	1.00661
	575	157.862	1.00664
	576	157.654	1.00666
	577	157.265	1.00669
	578	156.897	1.00672
	579	157.025	1.00678
	580	157.122	1.00671
	581	156.798	1.00664
	582	156.724	1.00668
	583	156.476	1.00684
	584	156.401	1.00697
	585	156.51	1.00727
	586	156.232	1.00468
	587	156.368	1.00472
	588	156.394	1.00479
	589	156.421	1.00475
	590	167.426	1.00474
	591	178.692	1.00475
	592	178.025	1.00483
	593	175.398	1.00478
	594	172.28	1.00474
	595	169.643	1.00507
	596	167.336	1.00626
	597	165.558	1.00633
	598	163.96	1.00647
	599	162.603	1.00663
	600	161.62	1.00428
	601	161.013	1.00436
	602	160.406	1.00442
	603	159.682	1.00444
	604	159.284	1.00448
	605	159.08	1.00455
	606	158.762	1.00458
	607	158.296	1.00459
	608	158.176	1.00452
	609	157.962	1.00461
	610	157.893	1.00462
	611	158.039	1.00464
	612	157.998	1.00469
	613	157.69	1.00462
	614	157.67	1.0047
	615	157.119	1.00468
	616	157.021	1.0047
	617	157.187	1.00469
	618	157.262	1.00471
	619	157.013	1.00478
	620	157.11	1.0047
	621	157.069	1.00472
	622	167.527	1.00474
	623	178.762	1.00473
	624	177.62	1.00481
	625	175.311	1.00477
	626	172.443	1.0047
	627	169.443	1.00476
	628	167.302	1.00655
	629	165.829	1.00617
	630	164.159	1.0062
	631	162.827	1.00643
	632	161.851	1.00419
	633	160.867	1.00436
	634	160.122	1.0044
	635	159.891	1.00616
	636	159.59	1.0062
	637	159.484	1.00625
	638	159	1.00622
	639	158.736	1.00634
	640	158.489	1.00635
	641	158.411	1.00631
	642	158.135	1.00464
	643	158.058	1.00638
	644	158.13	1.00468
	645	157.919	1.00469
	646	157.835	1.00641
	647	157.936	1.00641
	648	157.79	1.00466
	649	157.765	1.00642
	650	157.703	1.00646
	651	157.834	1.0047
	652	157.921	1.0065
	653	157.737	1.00478
	654	167.803	1.00478
	655	179.343	1.00474
	656	179.258	1.0048
	657	176.025	1.00473
	658	172.924	1.00653
	659	170.233	1.00651
	660	168.163	1.0048
	661	166.099	1.00729
	662	165.044	1.00617
	663	163.5	1.00623
	664	162.813	1.00628
	665	161.753	1.00412
	666	161.222	1.00432
	667	160.739	1.00435
	668	160.441	1.00604
	669	160.092	1.0061
	670	159.64	1.00617
	671	159.507	1.00623
	672	159.329	1.00617
	673	159.397	1.00621
	674	159.334	1.00628
	675	159.034	1.00626
	676	158.893	1.00624
	677	159.074	1.00624
	678	158.918	1.00628
	679	158.892	1.00633
	680	158.865	1.00624
	681	158.79	1.00632
	682	158.766	1.00636
	683	158.907	1.00641
	684	158.997	1.00633
	685	158.645	1.0063
	686	169.976	1.00638
	687	180.835	1.00637
	688	180.548	1.00635
	689	177.81	1.00637
	690	174.62	1.00644
	691	171.288	1.0064
	692	169.22	1.0064
	693	167.308	1.00648
	694	165.644	1.00726
	695	164.531	1.00599
	696	163.427	1.00616
	697	159.544	1.00629
	698	160.621	1.00419
	699	160.268	1.00427
	700	160.217	1.00432
	701	160.212	1.00592
	702	159.889	1.00596
	703	160.171	1.00591
	704	160.04	1.00605
	705	160.175	1.00608
	706	160.28	1.0061
	707	160.601	1.00615
	708	160.44	1.00607
	709	160.558	1.00613
	710	160.981	1.00615
	711	161.001	1.00618
	712	160.922	1.00608
	713	161.364	1.00615
	714	161.197	1.00465
	715	161.225	1.00623
	716	161.276	1.00471
	717	161.54	1.0047
	718	172.057	1.00479
	719	183.659	1.00471
	720	183.366	1.00622
	721	181.264	1.00475
	722	178.108	1.00627
	723	175.79	1.00472
	724	173.799	1.00481
	725	172.079	1.00479
	726	170.222	1.00475
	727	169.418	1.00514
	728	168.357	1.00589
	729	167.881	1.00599
	730	167.255	1.00617
	731	166.458	1.00413
	732	166.27	1.0043
	733	165.563	1.00434
	734	165.807	1.0044
	735	165.483	1.0058
	736	165.109	1.00449
	737	164.92	1.00452
	738	164.83	1.00452
	739	164.868	1.00458
	740	165.009	1.00459
	741	164.425	1.00458
	742	164.469	1.00456
	743	164.335	1.00466
	744	164.158	1.00468
	745	164.292	1.00468
	746	164.139	1.00468
	747	163.915	1.00473
	748	164.355	1.00471
	749	164.068	1.00471
	750	173.432	1.0047
	751	185.698	1.00472
	752	184.776	1.0047
	753	182.563	1.0047
	754	179.533	1.00473
	755	176.962	1.00478
	756	174.79	1.00469
	757	172.409	1.00478
	758	171.613	1.00474
	759	170.512	1.00477
	760	169.48	1.0051
	761	168.474	1.00576
	762	168.02	1.00589
	763	167.174	1.00605
	764	166.65	1.00412
	765	166.281	1.00429
	766	166.167	1.00429
	767	165.856	1.00436
	768	165.725	1.00566
	769	165.515	1.00564
	770	165.087	1.00575
	771	164.825	1.00579
	772	164.832	1.00576
	773	164.889	1.00576
	774	164.543	1.00565
	775	164.589	1.00569
	776	164.604	1.00561
	777	164.688	1.00565
	778	164.381	1.00462
	779	164.206	1.00462
	780	164.455	1.0046
	781	164.191	1.00464
	782	174.085	1.00463
	783	186.142	1.00467
	784	185.886	1.00461
	785	183.129	1.00463
	786	180.12	1.00473
	787	177.257	1.00465
	788	174.701	1.00467
	789	172.643	1.00466
	790	171.29	1.00471
	791	169.911	1.00466
	792	168.869	1.00477
	793	167.972	1.0051
	794	167.247	1.00561
	795	166.762	1.0057
	796	166.002	1.00585
	797	165.711	1.00599
	798	165.349	1.00417
	799	165.304	1.00429
	800	165.098	1.00439
	801	164.548	1.00444
	802	164.748	1.00448
	803	164.296	1.0044
	804	164.26	1.0045
	805	164.065	1.00455
	806	163.802	1.00455
	807	163.947	1.00451
	808	163.928	1.00459
	809	163.808	1.00454
	810	163.917	1.00458
	811	163.794	1.00456
	812	163.397	1.00458
	813	163.359	1.00465
	814	174.782	1.00462
	815	187.024	1.00467
	816	186.837	1.00465
	817	183.251	1.00469
	818	180.289	1.00466
	819	177.397	1.0047
	820	174.754	1.00468
	821	172.9	1.00471
	822	171.174	1.00472
	823	169.736	1.00464
	824	168.66	1.0047
	825	167.784	1.00468
	826	167.075	1.00581
	827	166.416	1.00554
	828	166.038	1.00568
	829	165.614	1.00582
	830	165.321	1.00414
	831	165.079	1.00423
	832	164.844	1.00428
	833	164.107	1.00429
	834	164.18	1.00441
	835	164.085	1.00439
	836	164.004	1.00453
	837	163.831	1.0045
	838	163.575	1.00455
	839	163.655	1.00451
	840	163.475	1.00453
	841	163.576	1.00448
	842	163.475	1.00466
	843	163.617	1.00456
	844	163.709	1.00464
	845	163.595	1.00461
	846	175.817	1.00463
	847	187.407	1.00456
	848	186.88	1.00464
	849	183.36	1.00461
	850	180.683	1.00468
	851	177.275	1.00468
	852	174.921	1.00464
	853	173.06	1.00469
	854	171.171	1.00468
	855	169.778	1.0047
	856	168.422	1.00468
	857	167.662	1.0047
	858	166.633	1.00471
	859	166.315	1.00574
	860	165.811	1.00552
	861	165.575	1.00562
	862	165.28	1.00576
	863	164.443	1.00589
	864	164.539	1.00416
	865	164.367	1.00427
	866	164.179	1.00436
	867	164.023	1.0044
	868	163.625	1.00448
	869	163.728	1.00447
	870	163.543	1.00447
	871	163.208	1.00454
	872	163.596	1.0045
	873	163.649	1.00454
	874	163.633	1.00454
	875	163.598	1.00455
	876	163.526	1.00457
	877	163.596	1.00457
	878	176.632	1.00462
	879	187.889	1.00467
	880	187.497	1.00459
	881	184.316	1.00466
	882	180.812	1.00467
	883	177.303	1.00456
	884	174.818	1.00472
	885	172.51	1.00469
	886	170.707	1.00466
	887	169.893	1.00464
	888	168.849	1.00464
	889	168.055	1.00471
	890	166.97	1.00469
	891	166.08	1.00466
	892	165.855	1.00499
	893	165.353	1.0053
	894	165.497	1.00557
	895	165.107	1.00576
	896	164.936	1.00584
	897	164.762	1.00417
	898	164.363	1.00425
	899	164.316	1.00425
	900	164.047	1.00437
	901	163.972	1.00438
	902	163.949	1.00438
	903	163.88	1.00444
	904	163.534	1.00457
	905	163.644	1.00446
	906	164.18	1.00449
	907	163.83	1.00448
	908	163.842	1.00454
	909	163.766	1.00458
	910	177.426	1.00456
	911	189.216	1.0046
	912	188.199	1.00461
	913	184.844	1.00455
	914	181.206	1.00459
	915	178.308	1.00465
	916	175.637	1.00463
	917	173.959	1.00465
	918	172.084	1.00461
	919	170.282	1.00461
	920	169.279	1.00465
	921	168.301	1.00463
	922	167.405	1.00461
	923	166.696	1.00461
	924	166.328	1.00467
	925	166.15	1.00547
	926	165.632	1.00522
	927	165.526	1.00545
	928	165.053	1.00556
	929	164.946	1.00567
	930	164.701	1.00411
	931	164.898	1.00418
	932	164.594	1.0043
	933	164.069	1.00432
	934	164.175	1.00434
	935	164.312	1.00442
	936	164.419	1.00443
	937	164.29	1.00445
	938	164.631	1.00447
	939	164.454	1.00446
	940	164.376	1.00445
	941	164.493	1.00448
	942	180.236	1.00453
	943	191.474	1.0045
	944	189.99	1.00448
	945	186.513	1.00448
	946	182.885	1.00452
	947	179.451	1.00453
	948	176.874	1.00451
	949	174.135	1.00455
	950	172.647	1.00462
	951	171.181	1.00453
	952	169.853	1.00452
	953	169.121	1.00459
	954	168.19	1.00461
	955	167.825	1.00461
	956	167.198	1.0046
	957	166.786	1.00623
	958	166.736	1.00532
	959	166.408	1.00516
	960	165.968	1.0052
	961	165.572	1.00549
	962	165.478	1.00559
	963	165.288	1.00573
	964	165.434	1.00413
	965	165.869	1.00427
	966	165.313	1.00431
	967	165.469	1.00435
	968	165.175	1.00439
	969	165.195	1.00444
	970	165.431	1.00432
	971	165.566	1.00445
	972	165.755	1.00443
	973	165.566	1.00451
	974	179.702	1.00444
	975	191.028	1.00444
	976	190.369	1.00444
	977	187.04	1.0045
	978	183.342	1.00451
	979	180.149	1.00448
	980	177.862	1.00456
	981	175.258	1.00454
	982	173.535	1.0046
	983	171.966	1.00456
	984	170.793	1.00457
	985	169.822	1.00451
	986	169.053	1.00455
	987	168.543	1.00456
	988	168.064	1.00457
	989	167.621	1.00459
	990	167.537	1.00453
	991	166.841	1.00641
	992	166.824	1.00505
	993	166.794	1.00521
	994	166.439	1.00548
	995	166.334	1.0055
	996	166.46	1.00562
	997	165.784	1.00414
	998	166.024	1.00424
	999	165.771	1.00431
	1000	165.802	1.00434
	1001	165.848	1.00437
	1002	165.568	1.00441
	1003	166.071	1.00444
	1004	165.767	1.0044
	1005	165.7	1.00441
	1006	181.029	1.00448
	1007	191.937	1.00454
	1008	191.178	1.00445
	1009	187.898	1.00446
	1010	183.704	1.00449
	1011	180.722	1.00446
	1012	177.774	1.00446
	1013	175.503	1.00445
	1014	173.869	1.00446
	1015	172.359	1.00458
	1016	171.459	1.00453
	1017	171.06	1.00449
	1018	169.986	1.00449
	1019	168.861	1.00447
	1020	168.376	1.00454
	1021	168.106	1.00454
	1022	167.861	1.00452
	1023	167.761	1.00456
	1024	166.935	1.00503
	1025	167.13	1.00497
	1026	166.855	1.0051
	1027	166.693	1.0053
	1028	166.451	1.00542
	1029	166.228	1.00556
	1030	166.221	1.00414
	1031	166.244	1.00423
	1032	166.403	1.00431
	1033	166.198	1.00433
	1034	166.235	1.00426
	1035	166.538	1.00441
	1036	166.417	1.00441
	1037	166.187	1.00442
	1038	181.402	1.00448
	1039	192.985	1.00441
	1040	192.18	1.00446
	1041	188.972	1.00446
	1042	185.218	1.00446
	1043	181.587	1.0045
	1044	179.071	1.0045
	1045	176.894	1.00454
	1046	175.12	1.00449
	1047	173.518	1.00454
	1048	172.471	1.00456
	1049	171.295	1.00453
	1050	170.884	1.00449
	1051	170.152	1.00456
	1052	169.469	1.0046
	1053	169.225	1.0046
	1054	169.047	1.00456
	1055	168.445	1.0046
	1056	168.325	1.00449
	1057	168.039	1.00617
	1058	167.383	1.00497
	1059	168.091	1.00503
	1060	167.589	1.00521
	1061	167.616	1.00539
	1062	167.301	1.00542
	1063	167.003	1.0041
	1064	167.44	1.00411
	1065	167.404	1.00426
	1066	167.244	1.00426
	1067	167.539	1.00435
	1068	167.591	1.00439
	1069	167.356	1.00435
	1070	183.487	1.00438
	1071	195.135	1.00445
	1072	194.459	1.00443
	1073	190.385	1.00446
	1074	186.73	1.00447
	1075	183.244	1.00443
	1076	180.668	1.00448
	1077	178.404	1.00447
	1078	176.428	1.00442
	1079	175.302	1.00451
	1080	173.994	1.00444
	1081	172.814	1.00595
	1082	172.05	1.00455
	1083	171.206	1.00446
	1084	170.941	1.00448
	1085	170.683	1.00452
	1086	170.16	1.00449
	1087	170.177	1.00451
	1088	169.425	1.00598
	1089	169.29	1.00456
	1090	169.586	1.00492
	1091	168.961	1.00479
	1092	168.829	1.00494
	1093	168.683	1.00509
	1094	168.874	1.00531
	1095	168.941	1.00542
	1096	168.544	1.00546
	1097	168.269	1.00415
	1098	168.836	1.00419
	1099	168.589	1.00425
	1100	168.817	1.00429
	1101	168.911	1.00425
	1102	184.656	1.00434
	1103	197.322	1.00435
	1104	196.016	1.00429
	1105	192.78	1.00577
	1106	188.661	1.00575
	1107	185.43	1.0058
	1108	182.52	1.00581
	1109	180.353	1.0058
	1110	178.41	1.00581
	1111	176.993	1.00581
	1112	175.859	1.00585
	1113	174.542	1.00586
	1114	173.588	1.00587
	1115	173.1	1.00582
	1116	172.303	1.00583
	1117	172.172	1.00587
	1118	171.881	1.00583
	1119	171.561	1.00589
	1120	170.876	1.00592
	1121	171.32	1.00589
	1122	170.667	1.00593
	1123	170.559	1.00395
	1124	170.599	1.00471
	1125	170.231	1.00487
	1126	170.54	1.00505
	1127	169.987	1.0052
	1128	169.726	1.00532
	1129	169.903	1.00408
	1130	169.488	1.00411
	1131	169.93	1.00417
	1132	169.657	1.00421
	1133	169.791	1.00427
	1134	187.094	1.00434
	1135	198.948	1.00438
	1136	197.618	1.0044
	1137	194.212	1.00437
	1138	190.129	1.00435
	1139	186.764	1.0044
	1140	183.614	1.00442
	1141	181.525	1.00443
	1142	179.403	1.00446
	1143	177.996	1.00444
	1144	176.61	1.00443
	1145	175.767	1.00447
	1146	174.86	1.00447
	1147	174.112	1.00449
	1148	173.862	1.0045
	1149	173.132	1.00452
	1150	172.626	1.00448
	1151	172.189	1.00449
	1152	171.907	1.00453
	1153	171.294	1.00452
	1154	171.936	1.00449
	1155	171.383	1.00452
	1156	171.345	1.00393
	1157	171.427	1.00457
	1158	170.983	1.00477
	1159	171.084	1.00496
	1160	171.277	1.00511
	1161	171.076	1.00399
	1162	170.846	1.00409
	1163	170.495	1.00418
	1164	170.587	1.00415
	1165	170.604	1.00422
	1166	188.397	1.00428
	1167	200.063	1.00432
	1168	199.205	1.00431
	1169	194.956	1.00431
	1170	191.896	1.00437
	1171	188.187	1.00436
	1172	184.856	1.0044
	1173	182.607	1.00442
	1174	180.579	1.00438
	1175	179.56	1.00441
	1176	178.154	1.0045
	1177	176.717	1.00445
	1178	176.098	1.00444
	1179	175.669	1.00445
	1180	174.791	1.00448
	1181	174.451	1.00448
	1182	174.383	1.00453
	1183	173.61	1.00445
	1184	173.12	1.00449
	1185	172.932	1.00442
	1186	173.104	1.0045
	1187	172.703	1.00453
	1188	172.707	1.0045
	1189	172.033	1.00389
	1190	172.078	1.00448
	1191	172.362	1.00461
	1192	172.128	1.00491
	1193	172.554	1.00503
	1194	172.334	1.00399
	1195	172.328	1.00405
	1196	172.041	1.00414
	1197	172.331	1.00418
	1198	191.893	1.0042
	1199	203.856	1.00422
	1200	202.033	1.00433
	1201	197.986	1.00423
	1202	193.929	1.00436
	1203	190.355	1.00439
	1204	187.131	1.00435
	1205	184.916	1.00438
	1206	183.016	1.00441
	1207	181.423	1.00438
	1208	180.045	1.00439
	1209	179.261	1.00443
	1210	178.091	1.00445
	1211	177.112	1.00442
	1212	176.448	1.00567
	1213	175.991	1.0056
	1214	175.647	1.00564
	1215	175.344	1.00562
	1216	174.932	1.00568
	1217	174.805	1.00564
	1218	174.458	1.00565
	1219	174.511	1.00452
	1220	174.256	1.00563
	1221	174.178	1.0057
	1222	173.718	1.0039
	1223	174.008	1.00443
	1224	173.649	1.00453
	1225	173.832	1.00469
	1226	173.56	1.00497
	1227	173.608	1.00507
	1228	173.751	1.00513
	1229	173.127	1.00529
	1230	192.215	1.00419
	1231	204.102	1.00532
	1232	202.657	1.00535
	1233	199.197	1.0054
	1234	194.213	1.00542
	1235	190.53	1.00536
	1236	188.173	1.00548
	1237	185.681	1.00551
	1238	183.932	1.00544
	1239	182.039	1.00546
	1240	180.606	1.00549
	1241	179.768	1.00553
	1242	178.489	1.00552
	1243	177.986	1.00555
	1244	177.407	1.00553
	1245	176.778	1.00557
	1246	176.807	1.00561
	1247	175.81	1.00553
	1248	175.696	1.00554
	1249	175.836	1.00561
	1250	175.512	1.00555
	1251	175.205	1.00556
	1252	175.129	1.00565
	1253	175.136	1.00561
	1254	175.307	1.00561
	1255	174.93	1.00387
	1256	175.021	1.00436
	1257	174.686	1.00446
	1258	174.886	1.00469
	1259	174.665	1.00485
	1260	174.707	1.00504
	1261	174.953	1.00515
	1262	193.741	1.00521
	1263	206.239	1.00518
	1264	204.492	1.00527
	1265	200.696	1.0053
	1266	196.573	1.00536
	1267	193.075	1.00536
	1268	189.562	1.00537
	1269	187.643	1.0054
	1270	185.401	1.00547
	1271	183.733	1.00543
	1272	182.36	1.00542
	1273	181.33	1.00547
	1274	180.533	1.00549
	1275	179.65	1.00546
	1276	178.788	1.00544
	1277	178.414	1.00558
	1278	178.345	1.00547
	1279	177.751	1.00553
	1280	177.084	1.00549
	1281	177.146	1.00559
	1282	176.7	1.00555
	1283	176.234	1.00555
	1284	175.781	1.00554
	1285	176.042	1.00556
	1286	176.125	1.00556
	1287	175.767	1.00556
	1288	175.645	1.00388
	1289	175.495	1.00426
	1290	175.323	1.00441
	1291	175.72	1.00459
	1292	175.33	1.00484
	1293	174.91	1.00503
	1294	195.341	1.00498
	1295	207.651	1.00508
	1296	205.812	1.00516
	1297	201.692	1.00523
	1298	197.525	1.00523
	1299	193.302	1.00526
	1300	190.431	1.00538
	1301	188.031	1.00531
	1302	186.345	1.00531
	1303	184.866	1.00533
	1304	183.492	1.00542
	1305	182.096	1.00543
	1306	181.349	1.00542
	1307	180.765	1.00542
	1308	179.843	1.00544
	1309	179.978	1.00545
	1310	179.165	1.00539
	1311	179.152	1.00548
	1312	178.93	1.0055
	1313	178.247	1.00546
	1314	178.266	1.00547
	1315	178.097	1.0055
	1316	177.783	1.00547
	1317	177.58	1.00547
	1318	177.153	1.00549
	1319	177.376	1.00545
	1320	177.331	1.00548
	1321	177.29	1.00384
	1322	177.371	1.00421
	1323	177.037	1.00422
	1324	176.735	1.00454
	1325	176.827	1.00466
	1326	197.456	1.00486
	1327	209.198	1.00494
	1328	208.208	1.005
	1329	204.621	1.00509
	1330	199.969	1.00517
	1331	196.181	1.00518
	1332	193.186	1.00519
	1333	190.23	1.00519
	1334	188.184	1.00527
	1335	186.792	1.00529
	1336	185.519	1.00526
	1337	184.14	1.00527
	1338	183.624	1.00539
	1339	182.555	1.00533
	1340	181.933	1.00539
	1341	181.375	1.0054
	1342	181.184	1.00538
	1343	180.28	1.00536
	1344	180.157	1.00539
	1345	179.478	1.00536
	1346	179.555	1.00542
	1347	178.996	1.00539
	1348	178.656	1.00543
	1349	178.728	1.00538
	1350	178.463	1.00541
	1351	178.685	1.00541
	1352	178.373	1.00542
	1353	178.107	1.00545
	1354	178.046	1.00381
	1355	178.083	1.00403
	1356	177.949	1.00419
	1357	177.826	1.00446
	1358	198.999	1.00461
	1359	211.131	1.00482
	1360	209.537	1.00489
	1361	204.846	1.00496
	1362	200.232	1.00502
	1363	196.98	1.00513
	1364	193.867	1.00512
	1365	191.03	1.00513
	1366	188.63	1.00518
	1367	186.923	1.0052
	1368	185.676	1.00519
	1369	184.381	1.00526
	1370	183.367	1.00521
	1371	182.537	1.00526
	1372	181.605	1.00523
	1373	181.06	1.00522
	1374	180.947	1.00521
	1375	180.468	1.00522
	1376	180.222	1.00522
	1377	179.618	1.00524
	1378	179.181	1.00529
	1379	179.321	1.0053
	1380	178.978	1.00532
	1381	179.339	1.00533
	1382	179.179	1.00531
	1383	178.665	1.00531
	1384	178.828	1.00531
	1385	178.334	1.00529
	1386	178.444	1.00537
	1387	178.629	1.00379
	1388	178.127	1.00398
	1389	178.22	1.00409
	1390	199.972	1.00431
	1391	211.776	1.00456
	1392	210.261	1.00467
	1393	206.078	1.00484
	1394	201.637	1.00487
	1395	197.77	1.00495
	1396	194.689	1.00497
	1397	192.042	1.00504
	1398	190.293	1.00512
	1399	188.356	1.00512
	1400	186.613	1.00514
	1401	185.376	1.00517
	1402	184.431	1.00516
	1403	183.759	1.0052
	1404	183.073	1.00513
	1405	182.524	1.00517
	1406	182.103	1.00517
	1407	181.666	1.00515
	1408	181.604	1.00521
	1409	180.964	1.00518
	1410	180.622	1.00521
	1411	180.465	1.00521
	1412	180.443	1.00513
	1413	180.003	1.00525
	1414	179.884	1.00519
	1415	179.564	1.00518
	1416	179.37	1.00527
	1417	179.576	1.00529
	1418	179.087	1.00524
	1419	179.34	1.00533
	1420	179.374	1.00371
	1421	179.331	1.00395
	1422	202.016	1.00398
	1423	213.845	1.00433
	1424	212.112	1.00448
	1425	208.036	1.0047
	1426	203.382	1.00476
	1427	198.648	1.00488
	1428	195.725	1.0049
	1429	192.818	1.00491
	1430	190.503	1.00501
	1431	188.744	1.00506
	1432	187.1	1.005
	1433	185.652	1.00511
	1434	184.943	1.00511
	1435	184.23	1.0051
	1436	183.421	1.00515
	1437	183.046	1.0051
	1438	182.352	1.0051
	1439	182.481	1.00515
	1440	181.903	1.00513
	1441	181.374	1.00514
	1442	180.668	1.00514
	1443	181.098	1.00513
	1444	180.609	1.00516
	1445	180.452	1.00525
	1446	180.433	1.00519
	1447	180.435	1.0052
	1448	180.272	1.00522
	1449	180.124	1.00521
	1450	180.009	1.00525
	1451	180.502	1.00521
	1452	180.29	1.00526
	1453	179.727	1.00366
	1454	204.844	1.00395
	1455	216.973	1.00402
	1456	214.291	1.00429
	1457	210.205	1.00447
	1458	205.213	1.00467
	1459	200.63	1.00476
	1460	197.244	1.0048
	1461	194.934	1.00483
	1462	192.388	1.00491
	1463	190.488	1.00494
	1464	188.72	1.00497
	1465	187.702	1.00498
	1466	186.541	1.00503
	1467	185.814	1.00501
	1468	184.575	1.00504
	1469	183.96	1.00508
	1470	183.716	1.00507
	1471	182.886	1.00506
	1472	182.572	1.00512
	1473	182.365	1.00515
	1474	182.164	1.00513
	1475	181.705	1.00515
	1476	181.694	1.00514
	1477	181.333	1.00517
	1478	181.49	1.00518
	1479	181.135	1.00515
	1480	180.958	1.00516
	1481	181.366	1.00516
	1482	180.721	1.0052
	1483	181.108	1.00518
	1484	180.193	1.00516
	1485	180.394	1.0052
	1486	204.709	1.00363
	1487	216.776	1.00385
	1488	215.056	1.00399
	1489	210.15	1.00415
	1490	205.746	1.00442
	1491	201.234	1.00452
	1492	197.965	1.0047
	1493	195.245	1.00474
	1494	192.401	1.00477
	1495	191.035	1.00484
	1496	189.033	1.00489
	1497	187.648	1.00488
	1498	187.061	1.00491
	1499	186.156	1.00495
	1500	185.246	1.00492
	1501	184.674	1.00501
	1502	184.648	1.00498
	1503	184.103	1.00502
	1504	183.54	1.00496
	1505	183.004	1.00505
	1506	182.692	1.00506
	1507	182.224	1.00503
	1508	181.918	1.00507
	1509	182.113	1.00513
	1510	181.474	1.0051
	1511	181.588	1.00515
	1512	181.275	1.00507
	1513	181.596	1.00514
	1514	181.497	1.00508
	1515	181.486	1.00512
	1516	181.571	1.00508
	1517	181.001	1.00513
	1518	205.832	1.00515
	1519	217.692	1.00357
	1520	215.382	1.00388
	1521	210.824	1.00398
	1522	205.992	1.00414
	1523	201.839	1.00431
	1524	198.732	1.00448
	1525	195.877	1.00467
	1526	193.736	1.00468
	1527	191.347	1.00476
	1528	189.515	1.00477
	1529	188.734	1.00484
	1530	187.995	1.00489
	1531	186.728	1.00485
	1532	186.264	1.0049
	1533	185.155	1.00495
	1534	184.939	1.00492
	1535	184.837	1.00502
	1536	183.799	1.00499
	1537	181.996	1.00501
	1538	184.365	1.00501
	1539	184.734	1.00499
	1540	184.956	1.00496
	1541	184.419	1.00499
	1542	184.157	1.00502
	1543	183.889	1.00509
	1544	183.563	1.00508
	1545	183.234	1.00504
	1546	182.812	1.00508
	1547	182.344	1.00504
	1548	182.504	1.00508
	1549	182.174	1.00506
	1550	199.618	1.0051
	1551	212.779	1.00504
	1552	211.529	1.00346
	1553	207.542	1.00374
	1554	203.385	1.00378
	1555	199.919	1.00402
	1556	196.438	1.00419
	1557	193.958	1.00443
	1558	191.903	1.00449
	1559	190.364	1.00458
	1560	188.904	1.00469
	1561	187.97	1.00472
	1562	186.884	1.00477
	1563	185.692	1.00477
	1564	185.531	1.00484
	1565	184.96	1.0048
	1566	183.968	1.00485
	1567	184.167	1.00493
	1568	183.004	1.00494
	1569	182.728	1.0049
	1570	182.665	1.00495
	1571	182.766	1.00494
	1572	182.41	1.00496
	1573	182.139	1.00498
	1574	181.655	1.00496
	1575	181.945	1.00495
	1576	181.734	1.00501
	1577	181.497	1.00497
	1578	181.397	1.00496
	1579	181.183	1.00498
	1580	180.842	1.00501
	1581	181.029	1.00505
	1582	199.508	1.00499
	1583	212.538	1.00505
	1584	211.422	1.00499
	1585	207.969	1.00344
	1586	203.397	1.0037
	1587	199.504	1.00384
	1588	196.75	1.00395
	1589	194.344	1.00422
	1590	191.766	1.00436
	1591	190.162	1.00447
	1592	188.864	1.00456
	1593	187.679	1.00467
	1594	186.753	1.00468
	1595	185.629	1.00467
	1596	185.352	1.00476
	1597	184.849	1.00475
	1598	183.927	1.00477
	1599	183.446	1.00481
	1600	183.176	1.00479
	1601	182.33	1.00482
	1602	182.316	1.00485
	1603	182.223	1.00481
	1604	181.869	1.00484
	1605	181.577	1.00493
	1606	181.553	1.00492
	1607	181.897	1.0049
	1608	181.663	1.00492
	1609	181.512	1.00489
	1610	181.247	1.00493
	1611	181.127	1.00493
	1612	180.897	1.00491
	1613	181.035	1.00486
	1614	200.438	1.00495
	1615	213.272	1.00491
	1616	211.545	1.00493
	1617	207.984	1.00493
	1618	204.188	1.00336
	1619	200.068	1.00364
	1620	197.082	1.00364
	1621	194.647	1.00392
	1622	192.155	1.00411
	1623	191.081	1.00433
	1624	189.549	1.0044
	1625	188.09	1.00444
	1626	187.034	1.00454
	1627	185.918	1.00465
	1628	185.249	1.00467
	1629	184.638	1.00465
	1630	184.235	1.00467
	1631	183.972	1.00473
	1632	183.954	1.00474
	1633	183.512	1.00475
	1634	183.168	1.00478
	1635	182.818	1.00478
	1636	182.616	1.00472
	1637	182.896	1.00481
	1638	182.368	1.00482
	1639	182.166	1.00486
	1640	182.306	1.00486
	1641	182.207	1.00477
	1642	182.032	1.00481
	1643	181.911	1.00477
	1644	181.872	1.00483
	1645	181.944	1.00492
	1646	202.241	1.00486
	1647	215.027	1.00494
	1648	213.497	1.00483
	1649	210.191	1.00488
	1650	205.512	1.00485
	1651	201.606	1.0033
	1652	198.659	1.00361
	1653	195.874	1.00366
	1654	194.023	1.00388
	1655	192.237	1.004
	1656	190.655	1.00422
	1657	189.251	1.00432
	1658	188.484	1.0044
	1659	187.624	1.00445
	1660	187.054	1.00451
	1661	186.973	1.00452
	1662	185.916	1.00461
	1663	185.358	1.00462
	1664	185.247	1.00463
	1665	184.434	1.00466
	1666	184.548	1.00469
	1667	184.15	1.0047
	1668	184.383	1.00471
	1669	184.505	1.0047
	1670	183.687	1.00475
	1671	183.463	1.00471
	1672	183.916	1.00476
	1673	183.671	1.00474
	1674	183.306	1.00479
	1675	183.535	1.00478
	1676	183.428	1.00483
	1677	183.369	1.0048
	1678	203.266	1.00476
	1679	216.713	1.00482
	1680	215.153	1.00485
	1681	211.4	1.00481
	1682	207.108	1.00481
	1683	203.331	1.0048
	1684	200.181	1.00331
	1685	197.573	1.00349
	1686	195.377	1.00353
	1687	193.593	1.00373
	1688	192.29	1.00396
	1689	191.189	1.00405
	1690	190.067	1.00418
	1691	189.189	1.00426
	1692	188.545	1.00433
	1693	187.802	1.0043
	1694	187.456	1.00445
	1695	186.801	1.00444
	1696	186.26	1.00446
	1697	185.764	1.00452
	1698	185.666	1.00457
	1699	185.879	1.0046
	1700	185.417	1.00467
	1701	185.515	1.00464
	1702	185.262	1.00471
	1703	185.639	1.00468
	1704	185.119	1.00467
	1705	184.851	1.00468
	1706	185.168	1.00471
	1707	185.288	1.00471
	1708	185.119	1.00472
	1709	185.163	1.00471
	1710	208.398	1.00472
	1711	221.828	1.00472
	1712	219.976	1.00478
	1713	215.464	1.00476
	1714	210.538	1.00473
	1715	206.543	1.00477
	1716	203.107	1.00477
	1717	199.689	1.00322
	1718	197.806	1.00336
	1719	195.727	1.00344
	1720	194.342	1.00368
	1721	192.811	1.00394
	1722	191.841	1.00403
	1723	191.141	1.00406
	1724	190.5	1.00416
	1725	189.396	1.00423
	1726	188.893	1.00427
	1727	188.942	1.00429
	1728	188.496	1.00435
	1729	188.55	1.00437
	1730	188.179	1.00435
	1731	187.544	1.0044
	1732	187.553	1.00439
	1733	187.72	1.00445
	1734	187.607	1.00446
	1735	187.163	1.00444
	1736	186.854	1.00447
	1737	186.987	1.00447
	1738	186.84	1.0045
	1739	186.96	1.0045
	1740	186.393	1.00446
	1741	186.61	1.00457
	1742	208.784	1.00461
	1743	222.344	1.00453
	1744	219.703	1.00463
	1745	215.888	1.00456
	1746	211.195	1.0045
	1747	207.315	1.00456
	1748	203.531	1.00461
	1749	201.196	1.00459
	1750	198.553	1.00316
	1751	197.021	1.00327
	1752	195.232	1.00343
	1753	193.927	1.00356
	1754	193.052	1.00385
	1755	192.268	1.00397
	1756	191.25	1.00411
	1757	190.687	1.00421
	1758	190.007	1.00421
	1759	189.457	1.00425
	1760	189.271	1.00437
	1761	189.076	1.00439
	1762	189.137	1.00434
	1763	188.585	1.00442
	1764	188.458	1.00444
	1765	188.023	1.00445
	1766	188.151	1.00442
	1767	188.252	1.00438
	1768	188.454	1.00445
	1769	188.291	1.00448
	1770	187.76	1.0045
	1771	187.969	1.00437
	1772	187.46	1.00444
	1773	187.595	1.0045
	1774	210.289	1.00443
	1775	223.651	1.0045
	1776	222.545	1.00446
	1777	216.633	1.00452
	1778	213.084	1.00461
	1779	208.945	1.00459
	1780	205.644	1.00448
	1781	202.61	1.00457
	1782	200.658	1.00447
	1783	198.795	1.00313
	1784	197.526	1.00322
	1785	196.101	1.00333
	1786	194.855	1.00353
	1787	193.73	1.00377
	1788	193.5	1.00396
	1789	192.241	1.00407
	1790	191.767	1.00412
	1791	191.515	1.00413
	1792	190.924	1.00427
	1793	190.677	1.00426
	1794	190.118	1.00429
	1795	190.173	1.00431
	1796	189.886	1.00435
	1797	190.023	1.00429
	1798	189.687	1.00442
	1799	189.974	1.00433
	1800	189.495	1.00434
	1801	189.41	1.00439
	1802	189.201	1.00451
	1803	189.27	1.00436
	1804	189.296	1.00436
	1805	189.226	1.00441
	1806	212.835	1.0044
	1807	226.401	1.00443
	1808	224.202	1.00439
	1809	219.044	1.00442
	1810	215.281	1.00449
	1811	210.717	1.0045
	1812	207.639	1.00449
	1813	204.599	1.00452
	1814	202.256	1.00442
	1815	200.603	1.00448
	1816	198.918	1.00309
	1817	197.589	1.0031
	1818	196.91	1.0032
	1819	195.424	1.00349
	1820	194.817	1.00365
	1821	194.267	1.00376
	1822	193.798	1.00398
	1823	193.509	1.00406
	1824	193.181	1.00406
	1825	192.533	1.00404
	1826	192.083	1.00409
	1827	192.139	1.00414
	1828	191.306	1.00419
	1829	191.209	1.0042
	1830	191.137	1.00421
	1831	191.12	1.00424
	1832	191.424	1.00423
	1833	191.256	1.00432
	1834	191.156	1.00422
	1835	190.987	1.00426
	1836	191.204	1.0043
	1837	190.632	1.00432
	1838	214.113	1.00431
	1839	227.629	1.00426
	1840	225.617	1.00431
	1841	221.499	1.00432
	1842	216.891	1.00427
	1843	212.263	1.00433
	1844	209.104	1.0043
	1845	206.377	1.00428
	1846	203.96	1.0043
	1847	202.071	1.00437
	1848	200.633	1.00436
	1849	199.18	1.00307
	1850	198.102	1.00298
	1851	197.148	1.00314
	1852	196.205	1.0034
	1853	195.843	1.00366
	1854	194.98	1.00372
	1855	194.7	1.00386
	1856	193.986	1.004
	1857	194.515	1.00407
	1858	193.213	1.00409
	1859	193.134	1.00409
	1860	193.015	1.00415
	1861	192.953	1.00421
	1862	192.672	1.00414
	1863	192.784	1.00419
	1864	192.86	1.00427
	1865	192.769	1.0042
	1866	192.115	1.00419
	1867	192.562	1.00432
	1868	192.706	1.00425
	1869	192.613	1.00423
	1870	216.66	1.00425
	1871	229.43	1.00422
	1872	228.357	1.00432
	1873	223.44	1.00425
	1874	218.796	1.00427
	1875	214.486	1.00428
	1876	210.927	1.00424
	1877	207.939	1.00431
	1878	205.266	1.00435
	1879	203.45	1.00434
	1880	201.63	1.00431
	1881	200.862	1.00434
	1882	199.211	1.00296
	1883	198.702	1.003
	1884	197.644	1.00317
	1885	196.66	1.00327
	1886	196.542	1.00355
	1887	195.803	1.00366
	1888	195.562	1.00385
	1889	195.079	1.00391
	1890	194.785	1.00395
	1891	194.044	1.00396
	1892	194.036	1.00406
	1893	193.855	1.00406
	1894	194.03	1.00405
	1895	193.893	1.00412
	1896	193.379	1.00408
	1897	193.87	1.00405
	1898	193.465	1.00419
	1899	193.772	1.00409
	1900	193.664	1.00419
	1901	193.045	1.00411
	1902	218.262	1.00417
	1903	231.884	1.00414
	1904	229.785	1.00417
	1905	225.241	1.00421
	1906	220.324	1.00416
	1907	216.428	1.0042
	1908	212.166	1.00421
	1909	209.576	1.00416
	1910	206.88	1.00427
	1911	205.189	1.00419
	1912	203.443	1.00425
	1913	202.277	1.00422
	1914	201.628	1.00421
	1915	200.394	1.003
	1916	199.613	1.00292
	1917	198.786	1.00292
	1918	198.487	1.00324
	1919	197.995	1.00347
	1920	197.606	1.00354
	1921	197.127	1.00367
	1922	196.969	1.00372
	1923	196.445	1.0038
	1924	196.394	1.00396
	1925	195.947	1.00392
	1926	196.071	1.00391
	1927	195.761	1.00395
	1928	195.665	1.00399
	1929	195.238	1.00396
	1930	195.458	1.00408
	1931	195.545	1.00404
	1932	194.678	1.00406
	1933	195.096	1.00403
	1934	221.072	1.00404
	1935	234.351	1.00407
	1936	231.885	1.00411
	1937	227.38	1.0041
	1938	222.227	1.00417
	1939	218.016	1.00415
	1940	214.29	1.00413
	1941	211.165	1.00413
	1942	208.678	1.00417
	1943	206.881	1.00417
	1944	205.207	1.00415
	1945	203.803	1.00415
	1946	203.019	1.00418
	1947	201.858	1.0042
	1948	200.966	1.00291
	1949	200.988	1.0028
	1950	199.485	1.00287
	1951	199.831	1.00307
	1952	198.391	1.00342
	1953	198.217	1.00348
	1954	197.703	1.00363
	1955	197.872	1.00364
	1956	197.658	1.00369
	1957	197.667	1.00377
	1958	197.686	1.00378
	1959	197.095	1.00378
	1960	197.477	1.00385
	1961	196.647	1.0039
	1962	196.065	1.0039
	1963	196.559	1.00391
	1964	196.821	1.00388
	1965	196.229	1.00395
	1966	224.329	1.00394
	1967	236.698	1.00397
	1968	234.917	1.0039
	1969	230.058	1.00408
	1970	224.492	1.00406
	1971	219.978	1.00403
	1972	216.396	1.00405
	1973	212.477	1.00408
	1974	210.24	1.00409
	1975	208.643	1.0041
	1976	207.588	1.00402
	1977	206.143	1.00406
	1978	204.421	1.00412
	1979	203.796	1.00414
	1980	202.537	1.00414
	1981	202.407	1.00291
	1982	201.473	1.0027
	1983	201.352	1.00294
	1984	200.958	1.0031
	1985	200.228	1.00325
	1986	199.725	1.00343
	1987	199.371	1.00357
	1988	199.35	1.00362
	1989	198.792	1.0037
	1990	198.331	1.00376
	1991	198.718	1.00386
	1992	199.008	1.0038
	1993	198.198	1.00384
	1994	198.095	1.00389
	1995	197.815	1.00392
	1996	198.027	1.00395
	1997	198.323	1.00398
[truncated: 4 more rows]

## Sheet: Figure 2d
Axis	x	y
Parameter	VD	VP-VG
Unit	V	V
	0.05	-0.41
	0.1	-0.34
	0.15	-0.27
	0.2	-0.21
	0.25	-0.16
	0.3	-0.13
	0.35	-0.1
	0.4	-0.06
	0.45	0
	0.5	0.05
	0.55	0.1

## Sheet: Figure 2e
Axis	x	y	y	y
Parameter	Time	VMEM	ISUM	IIN
Unit	s	V	A	A
	0.00542	0.01637	-4.82656e-08	2e-07
	0.01539	0.01568	-4.82656e-08	2e-07
	0.0254	0.01623	-4.19591e-08	2e-07
	0.03542	0.01559	-4.82656e-08	2e-07
	0.04544	0.01623	-4.82656e-08	2e-07
	0.05541	0.01554	-5.03677e-08	2e-07
	0.06542	0.01628	-4.19591e-08	2e-07
	0.07543	0.01551	-4.19591e-08	2e-07
	0.08546	0.01601	-4.82656e-08	2e-07
	0.09543	0.01549	-3.9857e-08	2e-07
	0.10543	0.01606	-4.61634e-08	2e-07
	0.11545	0.01517	-3.77548e-08	2e-07
	0.12548	0.01589	-4.82656e-08	2e-07
	0.13544	0.01523	-3.9857e-08	2e-07
	0.14545	0.01582	-4.40613e-08	2e-07
	0.15546	0.01508	-3.9857e-08	2e-07
	0.16547	0.01577	-4.61634e-08	2e-07
	0.17546	0.01513	-4.40613e-08	2e-07
	0.18548	0.01564	-4.40613e-08	2e-07
	0.19549	0.01503	-4.40613e-08	2e-07
	0.20552	0.01562	-4.19591e-08	2e-07
	0.21548	0.01498	-4.61634e-08	2e-07
	0.22549	0.01551	-4.61634e-08	2e-07
	0.2355	0.015	-4.61634e-08	2e-07
	0.24553	0.01544	-4.82656e-08	2e-07
	0.2555	0.01502	-4.40613e-08	2e-07
	0.2655	0.01541	-5.03677e-08	2e-07
	0.27552	0.01494	-4.61634e-08	2e-07
	0.28555	0.03374	4.96323e-08	3e-07
	0.29551	0.08953	2.49632e-07	5e-07
	0.30552	0.17997	4.55939e-07	7e-07
	0.31553	0.29379	6.45428e-07	9e-07
	0.32553	0.42665	7.7816e-07	1.1e-06
	0.33553	0.56408	6.9018e-07	1.3e-06
	0.34552	0.67624	2.59565e-07	1.5e-06
	0.35552	0.61345	-5.11887e-07	1.5e-06
	0.36552	0.38174	-1.0353e-06	1.5e-06
	0.37553	0.15724	-9.63827e-07	1.5e-06
	0.38553	0.02573	-6.33806e-07	1.5e-06
	0.39552	-0.02738	-3.39519e-07	1.5e-06
	0.40551	-0.02944	-1.39824e-07	1.5e-06
	0.4155	-0.0013	1.99316e-08	1.5e-06
	0.42551	0.04732	1.35544e-07	1.5e-06
	0.4355	0.10759	2.40647e-07	1.5e-06
	0.44548	0.17714	3.22627e-07	1.5e-06
	0.45548	0.25199	3.89892e-07	1.5e-06
	0.46547	0.33365	4.57158e-07	1.5e-06
	0.47549	0.42403	5.6226e-07	1.5e-06
	0.48549	0.53665	6.23219e-07	1.5e-06
	0.4955	0.64652	2.38545e-07	1.5e-06
	0.50549	0.58512	-4.7405e-07	1.5e-06
	0.51547	0.34614	-1.00587e-06	1.5e-06
	0.52547	0.12091	-9.74338e-07	1.5e-06
	0.53547	-0.02011	-6.86357e-07	1.5e-06
	0.54546	-0.08467	-4.29907e-07	1.5e-06
	0.55545	-0.10167	-2.32314e-07	1.5e-06
	0.56545	-0.08714	-7.46608e-08	1.5e-06
	0.57546	-0.05359	3.67479e-08	1.5e-06
	0.58547	-0.0058	1.4185e-07	1.5e-06
	0.59546	0.05078	2.09116e-07	1.5e-06
	0.60546	0.11544	2.8479e-07	1.5e-06
	0.61546	0.18539	3.49953e-07	1.5e-06
	0.62541	0.26141	4.21423e-07	1.5e-06
	0.63542	0.34467	5.13913e-07	1.5e-06
	0.64544	0.44774	6.58954e-07	1.5e-06
	0.65543	0.58134	5.70668e-07	1.5e-06
	0.66543	0.6386	-1.79763e-07	1.5e-06
	0.67543	0.43834	-9.0497e-07	1.5e-06
	0.68542	0.17938	-1.10256e-06	1.5e-06
	0.69542	-0.00468	-8.18786e-07	1.5e-06
	0.70541	-0.09661	-5.20295e-07	1.5e-06
	0.71541	-0.1297	-3.1009e-07	1.5e-06
	0.7254	-0.12529	-1.3562e-07	1.5e-06
	0.73539	-0.09873	-1.79054e-08	1.5e-06
	0.7454	-0.05562	9.77074e-08	1.5e-06
	0.7554	-0.00297	1.73381e-07	1.5e-06
	0.7654	0.05859	2.46953e-07	1.5e-06
	0.77538	0.12541	3.12116e-07	1.5e-06
	0.78538	0.19848	3.7728e-07	1.5e-06
	0.79538	0.27583	4.42443e-07	1.5e-06
	0.8054	0.36355	5.45444e-07	1.5e-06
	0.81541	0.47046	6.4424e-07	1.5e-06
	0.82542	0.62059	3.68872e-07	1.5e-06
	0.83542	0.5824	-3.24804e-07	1.5e-06
	0.84542	0.37469	-9.17582e-07	1.5e-06
	0.85541	0.1432	-9.93256e-07	1.5e-06
	0.86543	-0.01168	-7.305e-07	1.5e-06
	0.87541	-0.08877	-4.6354e-07	1.5e-06
	0.88541	-0.11368	-2.72253e-07	1.5e-06
	0.89541	-0.10717	-1.18804e-07	1.5e-06
	0.9054	-0.07876	5.2172e-09	1.5e-06
	0.91541	-0.03699	9.77074e-08	1.5e-06
	0.9254	0.01568	1.81789e-07	1.5e-06
	0.9354	0.07502	2.42749e-07	1.5e-06
	0.9454	0.14147	3.14218e-07	1.5e-06
	0.95538	0.2122	3.7728e-07	1.5e-06
	0.96538	0.29016	4.46647e-07	1.5e-06
	0.97539	0.37873	5.68566e-07	1.5e-06
	0.98541	0.49477	6.6526e-07	1.5e-06
	0.99541	0.61269	2.38545e-07	1.5e-06
	1.0054	0.5435	-5.51826e-07	1.5e-06
	1.0154	0.29588	-1.06262e-06	1.5e-06
	1.0254	0.07182	-9.63827e-07	1.5e-06
	1.03539	-0.06154	-6.5903e-07	1.5e-06
	1.04538	-0.12045	-4.10989e-07	1.5e-06
	1.05537	-0.13417	-2.21804e-07	1.5e-06
	1.06536	-0.11861	-7.67627e-08	1.5e-06
	1.07536	-0.08531	3.67479e-08	1.5e-06
	1.08537	-0.03826	1.16626e-07	1.5e-06
	1.09537	0.01667	1.96504e-07	1.5e-06
	1.10536	0.07949	2.59565e-07	1.5e-06
	1.11535	0.147	3.22627e-07	1.5e-06
	1.12536	0.22074	3.89892e-07	1.5e-06
	1.13536	0.29938	4.76076e-07	1.5e-06
	1.14536	0.39161	5.87485e-07	1.5e-06
	1.15537	0.50665	6.08505e-07	1.5e-06
	1.16538	0.60165	1.39748e-07	1.5e-06
	1.17538	0.50817	-5.89663e-07	1.5e-06
	1.18535	0.2738	-1.02479e-06	1.5e-06
	1.19536	0.06578	-9.09174e-07	1.5e-06
	1.20537	-0.05564	-6.23295e-07	1.5e-06
	1.21537	-0.1102	-4.00478e-07	1.5e-06
	1.22536	-0.12096	-2.13396e-07	1.5e-06
	1.23535	-0.28694	-9.71067e-07	2e-07
	1.24533	-0.40178	-6.49454e-07	2e-07
	1.25533	-0.44732	-4.49759e-07	2e-07
	1.26534	-0.46045	-3.25738e-07	2e-07
	1.27533	-0.45794	-2.16432e-07	2e-07
	1.28532	-0.44532	-1.63881e-07	2e-07
	1.29531	-0.42864	-1.11329e-07	2e-07
	1.30533	-0.40756	-6.92872e-08	2e-07
	1.31534	-0.38566	-4.40613e-08	2e-07
	1.32534	-0.36154	-2.30397e-08	2e-07
	1.33534	-0.3378	6.39049e-09	2e-07
	1.34536	-0.31241	1.05948e-08	2e-07
	1.35538	-0.28806	3.79229e-08	2e-07
	1.36539	-0.26264	3.79229e-08	2e-07
	1.37542	-0.23837	5.68423e-08	2e-07
	1.38543	-0.21363	5.68423e-08	2e-07
	1.39544	-0.19007	6.31487e-08	2e-07
	1.40542	-0.16636	7.9966e-08	2e-07
	1.41541	-0.14386	7.57617e-08	2e-07
	1.4254	-0.1211	8.62725e-08	2e-07
	1.43542	-0.09973	8.41703e-08	2e-07
	1.44541	-0.07822	8.62725e-08	2e-07
	1.45539	-0.05827	9.04768e-08	2e-07
	1.46539	-0.03818	1.0309e-07	2e-07
	1.47538	-0.02001	9.88854e-08	2e-07
	1.48538	-0.00205	9.2579e-08	2e-07
	1.49536	0.0138	9.88854e-08	2e-07
	1.50535	0.02915	9.04768e-08	2e-07
	1.51536	0.04198	8.83746e-08	2e-07
	1.52532	0.05403	8.20682e-08	2e-07
	1.53532	0.06322	6.52509e-08	2e-07
	1.54532	0.07121	5.89444e-08	2e-07
	1.55532	0.07589	3.58207e-08	2e-07
	1.56533	0.07917	2.11056e-08	2e-07
	1.57535	0.07891	2.18618e-09	2e-07
	1.58537	0.0772	-1.67332e-08	2e-07
	1.5954	0.07215	-4.61634e-08	2e-07
	1.60541	0.06597	-4.61634e-08	2e-07
	1.61541	0.05725	-6.92872e-08	2e-07
	1.62543	0.04809	-8.19001e-08	2e-07
	1.63544	0.03746	-9.87172e-08	2e-07
	1.64546	0.02712	-9.24109e-08	2e-07
	1.65546	0.01625	-9.87172e-08	2e-07
	1.66548	0.00677	-1.07125e-07	2e-07
	1.67549	-0.00258	-1.00819e-07	2e-07
	1.68551	-0.0099	-9.66151e-08	2e-07
	1.69553	-0.01668	-9.03087e-08	2e-07
	1.70553	-0.02116	-7.55936e-08	2e-07

[truncated: 13 more sheets: Figure 3b, Figure 3c, Figure 3d, Figure 3f, Figure 3g, Figure 3h, Figure 4d, Figure 4f, Figure 4h, Figure 4i, Figure 4k, Figure 4l, Figure 4m]
